# Supplementary material for: Integrative network analysis reveals molecular mechanisms of blood pressure regulation
Source: Mol Syst Biol. 2015 Apr 16;11(4):799. doi: 10.15252/msb.20145399 (PMC4422556; doi:10.15252/msb.20145399)
Supplement: Supplementary file 8 — Supplementary Table S1 [file MSB-11-799-s005.xlsx]

## Sheet: Sheet1
Supplementary Table S1: Summary of genes associated with cell type proportions
	Associated genes at p<0.05	Associated genes at Bonferroni corrected p<0.05 (corrected for 17,318 measured genes)
White blood cell	10388	5160
Neutrophils	12751	7114
Lymphocytes	12905	7499
