# Supplementary material for: Integrative network analysis reveals molecular mechanisms of blood pressure regulation
Source: Mol Syst Biol. 2015 Apr 16;11(4):799. doi: 10.15252/msb.20145399 (PMC4422556; doi:10.15252/msb.20145399)
Supplement: Supplementary file 9 — Supplementary Table S2 [file MSB-11-799-s006.xlsx]

## Sheet: Sheet1
Supplementary Table S2: Gene ontology enrichment analysis of BP coEMs from cell count unadjusted gene expression data
Module	Ontology category	Overlap size	Category	Fold Change	P value
Green	natural killer cell mediated cytotoxicity	11	27	11	1.17e-09
	immune cell mediated cytotoxicity	12	35	9.3	2.13e-09
	natural killer cell activation	13	45	7.8	4.93e-09
Greenyellow	macromolecule biosynthesis	44	902	1.9	1.36e-05
	protein biosynthesis	39	808	1.9	5.61e-05
Magenta	DNA packaging	35	359	3.9	3.18e-12
	chromosome organization and biogenesis (sensu Eukaryota)	37	401	3.7	3.82e-12
	DNA metabolism	53	780	2.7	1.12e-11
Tan	ribonucleoside monophosphate metabolism	6	20	14.6	2.15e-06
	ribonucleoside monophosphate biosynthesis	6	20	14.6	2.15e-06
	nucleoside monophosphate biosynthesis	6	23	12.7	5.32e-06
	mRNA metabolism	16	251	3.1	6.09e-05
Cyan	integrin-mediated signaling pathway	11	146	4	9.62e-05
	RNA splicing	12	211	3	0.000643
Midnightblue	nucleosome assembly	10	96	5.6	1.19e-05
	chromatin assembly	10	148	3.6	0.000463
Lightgreen	platelet activation	17	82	11.2	1e-13
	hemostasis	22	194	6.1	8.42e-12
	blood coagulation	21	181	6.3	1.66e-11
