# Supplementary material for: Integrative network analysis reveals molecular mechanisms of blood pressure regulation
Source: Mol Syst Biol. 2015 Apr 16;11(4):799. doi: 10.15252/msb.20145399 (PMC4422556; doi:10.15252/msb.20145399)
Supplement: Supplementary file 10 — Supplementary Table S3 [file MSB-11-799-s007.xlsx]

## Sheet: Sheet1
Supplementary Table S3: SNP set enrichment analysis of BP coEMs from cell count unadjusted gene expression data
	DBP-GWAS			SBP-GWAS
MODULE	KS P	Permutaion-based KS P*	Fisher P	Permutation-based Fisher P*	KS P	Permutaion-based KS P*	Fisher P	Permutation-based Fisher P*
cyan	3.05106e-12	<0.001	3.00466e-10	<0.001	2.80967e-07	<0.001	7.1499e-23	<0.001
green	4.98986e-07	<0.001	0.0112995	<0.001	6.84967e-21	<0.001	9.80892e-11	<0.001
greenyellow	5.34304e-10	<0.001	0.841224	0.846154	0.109047	0.0959041	0.985389	0.993007
lightgreen	0.174207	0.166833	0.0995696	0.111888	3.27259e-07	<0.001	5.67492e-10	<0.001
magenta	1.21002e-63	<0.001	4.306e-159	<0.001	1.05331e-24	<0.001	1.20725e-95	<0.001
midnightblue	1.11459e-48	<0.001	9.63175e-18	<0.001	1.41671e-46	<0.001	2.57628e-31	<0.001
tan	1.20229e-16	<0.001	7.01726e-20	<0.001	5.99321e-14	<0.001	1.53934e-25	<0.001
*Permutation-based p is empirically derived based on 1000 permutations (see Methods). <0.001 indicates none of the 1000 random gene sets of matching size had p values lower than the observed test p values.

## Sheet: Sheet2
MODULE	ks_P	ks_Pperm	fsh_P	fsh_Pperm
cyan	3.05106e-12	0.000999001	3.00466e-10	0.000999001	cyan	2.80967e-07	0.000999001	7.1499e-23	0.000999001
green	4.98986e-07	0.000999001	0.0112995	0.010989	green	6.84967e-21	0.000999001	9.80892e-11	0.000999001
greenyellow	5.34304e-10	0.000999001	0.841224	0.846154	greenyellow	0.109047	0.0959041	0.985389	0.993007
lightgreen	0.174207	0.166833	0.0995696	0.111888	lightgreen	3.27259e-07	0.000999001	5.67492e-10	0.000999001
magenta	1.21002e-63	0.000999001	4.306e-159	0.000999001	magenta	1.05331e-24	0.000999001	1.20725e-95	0.000999001
midnightblue	1.11459e-48	0.000999001	9.63175e-18	0.000999001	midnightblue	1.41671e-46	0.000999001	2.57628e-31	0.000999001
tan	1.20229e-16	0.000999001	7.01726e-20	0.000999001	tan	5.99321e-14	0.000999001	1.53934e-25	0.000999001
cyan	2.80967e-07	0.000999001	7.1499e-23	0.000999001
green	6.84967e-21	0.000999001	9.80892e-11	0.000999001
greenyellow	0.109047	0.0959041	0.985389	0.993007
lightgreen	3.27259e-07	0.000999001	5.67492e-10	0.000999001
magenta	1.05331e-24	0.000999001	1.20725e-95	0.000999001
midnightblue	1.41671e-46	0.000999001	2.57628e-31	0.000999001
tan	5.99321e-14	0.000999001	1.53934e-25	0.000999001
