# Supplementary material for: Integrative network analysis reveals molecular mechanisms of blood pressure regulation
Source: Mol Syst Biol. 2015 Apr 16;11(4):799. doi: 10.15252/msb.20145399 (PMC4422556; doi:10.15252/msb.20145399)
Supplement: Supplementary file 11 — Supplementary Table S4 [file MSB-11-799-s016.xlsx]

## Sheet: Sheet1
Supplementary Table S4: Overlapping genes between the SH2B3-related subnetworks and the differentially expressed genes in Sh2b3 knockout mice
Network	Overlap NO	Genes
SH2B3-related genetic subnetwork.	8	FOS//GBP4//IDS//ITGA5//MYADM//SH2B3//UBE2L6//UPP1
SH2B3-related protein-protein interaction subnetwork.	78	ADAM15//ALOX5//ANXA2//APP//BCR//CBL//CCNB1//CD244//CD44//CD8A//CD9//CDC42//CISH//CSF1R//CSF2RA//CSF2RB//CSF3R//CTTN//DNM2//DOK2//EPOR//FAS//FGFR1//FURIN//GAB2//GRB2//GRB7//HCK//HNRNPC//KCNJ2//LCP2//LY6E//LY6G6F//LYN//MAP2K4//MAPK14//MAPK3//NCR1//NFAM1//NOTCH1//NR3C1//PAG1//PAK1//PAK2//PIK3CG//PNRC1//PRKCD//PSEN1//PTPN1//PTPN12//PTPN6//PTPRC//PTPRE//PTPRO//PXN//RAF1//RHOA//SELL//SH2B2//SH2B3//SHKB…
