# Supplementary material for: Integrative network analysis reveals molecular mechanisms of blood pressure regulation
Source: Mol Syst Biol. 2015 Apr 16;11(4):799. doi: 10.15252/msb.20145399 (PMC4422556; doi:10.15252/msb.20145399)
Supplement: Supplementary file 12 — Supplementary Table S5 [file MSB-11-799-s017.xlsx]

## Sheet: Sheet1
Supplementary Table S5: Technical covariates utilized for gene expression data normalization
Covariate	Definition	% variance explained
Batch_Lump	Chip batch	6.96
all_probeset_mean	Mean signal for all probesets after normalization	2.57
all_probeset_stdev	Standard devation of signal from all probesets after normalization	0.76
all_probeset_mad_residual_mean	Mean of the absolute deviation of the RMA probe level model residuals from the median across all probsets.	0.46
all_probeset_rle_mean	Mean absolute value of the relative log expression (RLE) for all probesets	0.44
neg_control_mean	Mean signal for negative control probesets after normalization	1.14
neg_control_stdev	Standard deviation of signal from negative control probesets after normalization	0.49
pos_control_mean	Mean signal for positive control probesets after normalization	0.9
pos_control_stdev	Standard deviation of signal from positive control probesets after normalization	1.16
PC1	First principal component of overall gene expression data	25.69
mm_mean	Mean of the raw intensity for all mismatched (MM) probes	0.17
