# Supplementary material for: Integrative network analysis reveals molecular mechanisms of blood pressure regulation
Source: Mol Syst Biol. 2015 Apr 16;11(4):799. doi: 10.15252/msb.20145399 (PMC4422556; doi:10.15252/msb.20145399)
Supplement: Supplementary file 14 — Supplementary Dataset S2 [file MSB-11-799-s009.xlsx]

## Sheet: Sheet1
Supplementary Data S2: Genes correlated with BP at Bonferroni corrected p<0.05, from cell count unadjusted analysis
TransID	GeneSymbol	chr	SBP_estimate	SBP_std.error	SBP_tvalue	SBP_pval	DBP_estimate	DBP_std.error	DBP_tvalue	DBP_pval	HTN_estimate	HTN_std.error	HTN_tvalue	HTN_pval
3841076	MYADM	19	0.00265473	0.00027014	9.82721	1.62485e-22	0.00277292	0.000410377	6.757	1.63152e-11	0.0896954	0.0113886	7.87591	4.41894e-15
3174816	ANXA1	9	0.00351144	0.000352643	9.95749	4.57265e-23	0.00376316	0.000535613	7.0259	2.52348e-12	0.10565	0.0148854	7.09755	1.51706e-12
2429371	TSPAN2	1	0.00526984	0.000431993	12.1989	1.39389e-33	0.00542397	0.000658862	8.23233	2.5229e-16	0.126079	0.0183416	6.87394	7.30659e-12
3558375	GZMB	14	0.0050603	0.000547218	9.24733	3.80023e-20	0.00625013	0.000828917	7.54012	5.8822e-14	0.146194	0.0231014	6.32835	2.77637e-10
3131741	RAB11FIP1	8	0.0017857	0.000221835	8.04966	1.11077e-15	0.00217164	0.000335694	6.46911	1.11586e-10	0.051969	0.00937607	5.54273	3.18737e-08
3822657	CD97	19	0.00180039	0.000236038	7.62757	3.02799e-14	0.00205166	0.00035733	5.74164	1.01365e-08	0.0547601	0.00996515	5.49517	4.16871e-08
2982076	TAGAP	6	0.00177841	0.000238613	7.45311	1.13067e-13	0.00178975	0.00036153	4.95048	7.73571e-07	0.0532226	0.0100463	5.29775	1.24127e-07
2991233	AHR	7	0.00151393	0.000317989	4.76095	2.00118e-06	0.00192962	0.000480302	4.01751	5.99928e-05	0.0698201	0.0132986	5.2502	1.60543e-07
3236958	VIM	10	0.00143094	0.000227409	6.29237	3.4943e-10	0.00171171	0.000343769	4.97926	6.67631e-07	0.0500689	0.00956964	5.23206	1.77001e-07
3409605	FAR2	12	0.00198982	0.000277225	7.17763	8.54165e-13	0.00236449	0.000419399	5.6378	1.85201e-08	0.0609358	0.0116609	5.22565	1.83201e-07
2774971	ANTXR2	4	0.00160432	0.000227252	7.05964	1.98701e-12	0.00141323	0.000344314	4.10448	4.14029e-05	0.0489547	0.00957198	5.11437	3.30868e-07
3544525	FOS	14	0.00203588	0.000245669	8.28707	1.60841e-16	0.00132324	0.000373358	3.54417	0.000398761	0.0515092	0.0104082	4.94888	7.79901e-07
4017381	TSC22D3	X	0.00250036	0.000253174	9.87607	1.01176e-22	0.00207978	0.000385355	5.39705	7.20295e-08	0.0528982	0.0107828	4.9058	9.70822e-07
3185498	SLC31A2	9	0.00271112	0.000333898	8.1196	6.32061e-16	0.00301917	0.000505809	5.96898	2.6138e-09	0.068427	0.0140954	4.85456	1.25676e-06
3624145	DMXL2	15	0.00166792	0.000287121	5.80913	6.8132e-09	0.00139936	0.000434739	3.21886	0.00129822	0.0576247	0.0120137	4.79658	1.67802e-06
3282601	MPP7	10	0.00175903	0.000300491	5.85384	5.22441e-09	0.00174803	0.000454564	3.84552	0.000122337	0.0583106	0.0126333	4.61561	4.05336e-06
4004878	RPGR	X	0.00186648	0.000266252	7.01023	2.81869e-12	0.00136803	0.000403642	3.38922	0.00070831	0.0505235	0.0112531	4.48974	7.34997e-06
3554851	CRIP1	14	0.00430889	0.000603664	7.1379	1.13668e-12	0.00470446	0.000913453	5.1502	2.73883e-07	0.112969	0.0254936	4.43127	9.6412e-06
2434438	MCL1	1	0.00109297	0.000191821	5.69788	1.30842e-08	0.000446673	0.000290472	1.53775	0.124196	0.0357433	0.00810554	4.40974	1.06459e-05
4025339	IDS	X	0.00138352	0.000204512	6.76498	1.54509e-11	0.00155202	0.000309348	5.01706	5.49539e-07	0.0378686	0.00864751	4.37913	1.22475e-05
3527864	ARHGEF40	14	0.00126867	0.000153002	8.29187	1.54587e-16	0.00112656	0.000232289	4.84983	1.28689e-06	0.028152	0.00645372	4.36214	1.32331e-05
2704143	WDR49	3	0.0019088	0.000291268	6.55342	6.40611e-11	0.00199574	0.00044044	4.53125	6.05012e-06	0.0534156	0.0123276	4.33301	1.5102e-05
2435383	S100A10	1	0.00218651	0.000382916	5.71016	1.21819e-08	0.00343169	0.000577505	5.94227	3.07284e-09	0.06946	0.0160831	4.31883	1.61003e-05
3293435	PRF1	10	0.00213034	0.000413306	5.15439	2.67859e-07	0.00305928	0.000623799	4.90427	9.78384e-07	0.0709952	0.0173864	4.08338	4.53318e-05
3838004	PPP1R15A	19	0.00190846	0.000247384	7.71457	1.55311e-14	0.00106938	0.000375618	2.84699	0.00443799	0.0426899	0.0105163	4.0594	5.02228e-05
3464983	ATP2B1	12	0.00155148	0.000257207	6.032	1.77965e-09	0.00112433	0.000389451	2.88696	0.00391256	0.0431963	0.0108575	3.97849	7.06928e-05
2887309	DUSP1	5	0.00280318	0.000353133	7.93802	2.70608e-15	0.00169453	0.00053657	3.15807	0.00160106	0.0573598	0.014977	3.82986	0.000130355
2439801	CCDC19	1	0.00185456	0.000291115	6.37054	2.11679e-10	0.00174663	0.000440631	3.96392	7.51322e-05	0.0457729	0.0122658	3.73175	0.000193029
3147508	KLF10	8	0.00165132	0.000277128	5.95868	2.78228e-09	0.00205887	0.000418729	4.91695	9.17513e-07	0.0434314	0.0116942	3.71394	0.00020709
3847590	RFX2	19	0.00088401	0.000160696	5.50112	4.03145e-08	0.000991528	0.000242809	4.08357	4.52938e-05	0.02518	0.00680046	3.70269	0.00021646
3580234	RAGE	14	0.000849958	0.000179074	4.7464	2.14962e-06	0.00109311	0.000270107	4.04697	5.29538e-05	0.0280329	0.00759735	3.68983	0.000227661
3511168	KBTBD7	13	0.00166419	0.000293064	5.6786	1.46327e-08	0.00119604	0.000443424	2.69728	0.00702274	0.045233	0.0123924	3.65005	0.00026584
2608725	BHLHE40	3	0.00159033	0.000305541	5.20495	2.04671e-07	0.00205759	0.00046143	4.45917	8.47377e-06	0.0464153	0.0128422	3.61427	0.00030523
3233049	AKR1C3	10	0.00246605	0.000490298	5.0297	5.14738e-07	0.00389245	0.000739583	5.26303	1.49806e-07	0.0743677	0.0205894	3.61193	0.00030799
2441220	SH2D1B	1	0.0035271	0.000560054	6.29778	3.3758e-10	0.00614698	0.000843687	7.28586	3.89235e-13	0.0835794	0.0235181	3.55383	0.000384444
2649113	TIPARP	3	0.00128607	0.000229242	5.61007	2.17177e-08	0.00125202	0.000346629	3.612	0.000307912	0.0340844	0.0096849	3.51934	0.000437877
3349293	NCAM1	11	0.00141033	0.000309226	4.56084	5.2612e-06	0.00232318	0.000466277	4.9824	6.56961e-07	0.0454659	0.0129995	3.49751	0.000475195
2983030	AGPAT4	6	0.00163949	0.000219467	7.47031	9.94235e-14	0.00155852	0.000332403	4.68866	2.8499e-06	0.0323216	0.00931742	3.46894	0.000528521
3404496	KLRF1	12	0.00382742	0.000700639	5.46275	4.99925e-08	0.00590179	0.00105726	5.58216	2.54747e-08	0.101233	0.0293635	3.44758	0.000571987
2731513	EREG	4	0.00174023	0.000360343	4.82938	1.42544e-06	0.00120126	0.00054504	2.20398	0.0275877	0.0509678	0.0151394	3.36657	0.000768901
3662808	GPR56	16	0.00182314	0.000345424	5.27798	1.38172e-07	0.0024122	0.000521463	4.62584	3.8595e-06	0.0487762	0.0145688	3.34799	0.000822189
3274361	KLF6	10	0.00124626	0.000230538	5.40587	6.85998e-08	0.00150434	0.000348202	4.32032	1.59927e-05	0.0322131	0.00977034	3.29703	0.000986419
2371547	C1orf21	1	0.002134	0.000421079	5.06793	4.2199e-07	0.00276987	0.000635695	4.35724	1.35316e-05	0.0585405	0.0177611	3.296	0.000990048
2539387	C2orf46	2	0.00191042	0.000399111	4.78668	1.76241e-06	0.0031147	0.000601943	5.17441	2.40859e-07	0.0547416	0.0167457	3.26899	0.00108927
2971801	MAN1A1	6	0.00177674	0.000293325	6.05725	1.52403e-09	0.00134185	0.000444112	3.02143	0.00253317	0.0401184	0.0123714	3.24284	0.00119402
3332334	MS4A14	11	0.00242728	0.000390896	6.20953	5.90639e-10	0.00419347	0.000588981	7.11988	1.29329e-12	0.0525787	0.0164069	3.20467	0.00136373
2352758	HIPK1	1	0.001141	0.000216591	5.26802	1.45826e-07	0.00160878	0.000326706	4.92425	8.84099e-07	0.0283627	0.00915823	3.09696	0.00196991
3244055	ZNF487P	10	0.00176377	0.000312548	5.64319	1.79545e-08	0.0013658	0.000472756	2.88901	0.00388722	0.0408903	0.0132574	3.08435	0.00205516
2439842	TAGLN2	1	0.00227891	0.000380399	5.99085	2.28839e-09	0.00215644	0.000575446	3.74742	0.000181411	0.0492083	0.0160709	3.06194	0.00221497
2920619	ARMC2	6	0.00128595	0.000227319	5.65702	1.6578e-08	0.00130072	0.000343551	3.78611	0.000155472	0.0291411	0.00963028	3.02599	0.00249538
3594825	PIGB	15	0.00155997	0.000304994	5.11475	3.30214e-07	0.00168545	0.000461062	3.65558	0.000260187	0.0378154	0.0127957	2.95532	0.00314333
3167660	DNAJB5	9	0.00155502	0.000278842	5.5767	2.62787e-08	0.00177387	0.000421257	4.2109	2.60451e-05	0.0344974	0.0117723	2.93038	0.00340631
2411575	SPATA6	1	0.00160911	0.000340868	4.72062	2.43903e-06	0.0020262	0.000514807	3.93584	8.44412e-05	0.0411182	0.014315	2.87239	0.00409713
2582124	NR4A2	2	0.00159	0.000233186	6.81859	1.07038e-11	0.0016763	0.000352761	4.75195	2.09181e-06	0.0282203	0.00992439	2.84353	0.00448639
2434746	FAM63A	1	0.00121988	0.000234459	5.20294	2.0689e-07	0.00101468	0.000354485	2.86242	0.00422804	0.0268719	0.00991152	2.71117	0.00673574
3944690	CYTH4	22	-0.0011444	0.000220297	-5.19478	2.16099e-07	-0.00146161	0.000332586	-4.39468	1.14072e-05	-0.0239469	0.00929392	-2.57662	0.0100157
2910236	EFHC1	6	0.00159077	0.000296991	5.3563	9.01549e-08	0.001797	0.000448743	4.00452	6.33736e-05	0.0317594	0.0125269	2.5353	0.0112762
2539821	ADAM17	2	0.0012072	0.00023449	5.14818	2.76821e-07	0.000835105	0.00035474	2.35413	0.0186182	0.0250299	0.0098793	2.53357	0.0113319
2611779	TMEM43	3	0.000870476	0.000177814	4.89544	1.02306e-06	0.000743836	0.000268742	2.76784	0.00567121	0.0185155	0.00749899	2.46906	0.013592
3218528	ABCA1	9	-0.00280027	0.000404188	-6.92813	5.01365e-12	-0.00374127	0.000610926	-6.12393	1.00902e-09	-0.0378804	0.0169817	-2.23066	0.0257641
4006326	EFHC2	X	0.0013119	0.000274662	4.77643	1.85405e-06	0.00132265	0.000415041	3.18679	0.00145066	0.0254374	0.0115723	2.19813	0.0280021
2927506	TNFAIP3	6	0.0011097	0.000233892	4.74452	2.16957e-06	0.000912164	0.000353537	2.58011	0.00991533	0.0205064	0.00987912	2.07573	0.0379881
2765865	RELL1	4	0.00166854	0.000266427	6.26267	4.22101e-10	0.00103232	0.000403571	2.55798	0.0105681	0.0225894	0.0112771	2.00312	0.0452376
3151970	MTSS1	8	0.00128774	0.000337456	3.81601	0.000137858	0.00250476	0.00050844	4.92637	8.74628e-07	0.0280967	0.0141892	1.98015	0.0477615
2732273	2014-09-11	4	0.00133968	0.000278372	4.81255	1.55011e-06	0.00192423	0.000419765	4.58407	4.71189e-06	0.0231037	0.0117828	1.9608	0.0499778
3406329	PTPRO	12	-0.00112482	0.000232581	-4.83622	1.37755e-06	-0.000722465	0.000351656	-2.05447	0.0400011	-0.0127717	0.00982755	-1.29958	0.193825
