# Supplementary material for: Integrative network analysis reveals molecular mechanisms of blood pressure regulation
Source: Mol Syst Biol. 2015 Apr 16;11(4):799. doi: 10.15252/msb.20145399 (PMC4422556; doi:10.15252/msb.20145399)
Supplement: Supplementary file 15 — Supplementary Dataset S3 [file MSB-11-799-s018.xlsx]

## Sheet: BP_coEM_robyeSNP_ICBP1e5_mergeA
Supplementary Data S3: Genes in the putatively causal BP gene sets having blood eSNPs showing association with BP in ICBP BP GWAS at p<1e-5
							ICBP-GWAS		FHS eQTL Study Details (Joehanes et al., in preparation)
GeneSym	Chr.Gene	snpID	Chr.SNP	coEM	eQTL sources (references)	eSNP.cis-or-trans	pval.ICBP.SBP	pval.ICBP.DBP	SNP.Assessed-Allele	SNP. Non-Assessed-Allele	eSNP.T-value (the positive value indicate higher gene experssion levels of assessed alleles vs non-assessed alleles )	eSNP.log10-Pvalue
ADM	11	rs1580005	11	blue	Joehanes et al., in preparation;Westra et al, 2013;	cis	4.21e-06	0.000956	T	C	-7.14059	-11.9762
ADM	11	rs1580006	11	blue	Joehanes et al., in preparation;Westra et al, 2013;	cis	4.5e-06	0.00104	A	T	-7.14853	-12.001
ADM	11	rs1580004	11	blue	Joehanes et al., in preparation;Fehrmann et al, 2011;	cis	7.23e-06	0.00119	A	C	-6.77377	-10.8562
ADM	11	rs1580004	11	blue	Joehanes et al., in preparation;Westra et al, 2013;	cis	7.23e-06	0.00119	A	C	-6.77377	-10.8562
ADM	11	rs7129220	11	blue	Joehanes et al., in preparation;Westra et al, 2013;	cis	1.18e-07	0.00204	G	A	-5.27913	-6.86953
ADM	11	rs7941557	11	blue	Joehanes et al., in preparation;Westra et al, 2013;	cis	1.37e-06	0.0135	G	A	-5.28525	-6.88397
ADM	11	rs1470686	11	blue	Joehanes et al., in preparation;Westra et al, 2013;	cis	1.25e-06	0.0142	A	G	-5.36439	-7.07204
ADM	11	rs1597450	11	blue	Joehanes et al., in preparation;Westra et al, 2013;	cis	3.13e-06	0.0153	T	A	-5.27672	-6.86385
ADM	11	rs16907654	11	blue	Joehanes et al., in preparation;Westra et al, 2013;	cis	1.42e-06	0.0162	A	G	-5.27391	-6.85723
ADM	11	rs7123541	11	blue	Joehanes et al., in preparation;Westra et al, 2013;	cis	1.58e-06	0.0189	C	A	-5.26841	-6.84429
ADM	11	rs2957657	11	blue	Joehanes et al., in preparation;Fehrmann et al, 2011;	cis	5.44e-06	0.0195	G	A	-5.43055	-7.23124
ADM	11	rs2957657	11	blue	Joehanes et al., in preparation;Westra et al, 2013;	cis	5.44e-06	0.0195	G	A	-5.43055	-7.23124
ADM	11	rs1450268	11	blue	Joehanes et al., in preparation;Westra et al, 2013;	cis	1.57e-06	0.0196	T	G	-5.28705	-6.88821
ADM	11	rs1450265	11	blue	Joehanes et al., in preparation;Westra et al, 2013;	cis	1.65e-06	0.02	T	G	-5.36968	-7.08469
ADM	11	rs896043	11	blue	Joehanes et al., in preparation;Westra et al, 2013;	cis	1.91e-06	0.02	T	G	-5.27625	-6.86274
ADM	11	rs1450266	11	blue	Joehanes et al., in preparation;Westra et al, 2013;	cis	1.66e-06	0.0203	G	A	-5.28686	-6.88777
ADM	11	rs7108385	11	blue	Joehanes et al., in preparation;Westra et al, 2013;	cis	1.9e-06	0.0203	T	C	-5.35372	-7.04652
ADM	11	rs17296765	11	blue	Joehanes et al., in preparation;Westra et al, 2013;	cis	2.04e-06	0.0226	G	T	-5.33593	-7.00411
ADM	11	rs4077089	11	blue	Joehanes et al., in preparation;Westra et al, 2013;	cis	2.72e-06	0.0238	A	G	-5.38803	-7.12869
ADM	11	rs17296211	11	blue	Joehanes et al., in preparation;Westra et al, 2013;	cis	5.2e-06	0.0269	A	T	-5.50087	-7.40244
ADM	11	rs17295786	11	blue	Joehanes et al., in preparation;Westra et al, 2013;	cis	9.18e-06	0.0297	A	G	-5.43408	-7.23978
ADM	11	rs1450276	11	blue	Joehanes et al., in preparation;Westra et al, 2013;	cis	2.88e-06	0.034	G	A	-5.20424	-6.69416
ADM	11	rs17294693	11	blue	Joehanes et al., in preparation;Westra et al, 2013;	cis	5.3e-06	0.0343	A	G	-5.38734	-7.12704
ADM	11	rs7947059	11	blue	Joehanes et al., in preparation;Westra et al, 2013;	cis	4.16e-06	0.0433	C	T	-4.29772	-4.75524
ADM	11	rs7112413	11	blue	Joehanes et al., in preparation;Westra et al, 2013;	cis	3.89e-06	0.0452	C	T	-4.29736	-4.75454
ADM	11	rs17294609	11	blue	Joehanes et al., in preparation;Westra et al, 2013;	cis	9.36e-06	0.0458	T	C	-5.50441	-7.41112
ADM	11	rs1470259	11	blue	Joehanes et al., in preparation;Westra et al, 2013;	cis	7.21e-06	0.0578	T	C	-4.29695	-4.75374
ADM	11	rs1442740	11	blue	Joehanes et al., in preparation;Westra et al, 2013;	cis	7.03e-06	0.058	T	G	-4.37288	-4.9031
ADM	11	rs2920150	11	blue	Joehanes et al., in preparation;Westra et al, 2013;	cis	5.13e-06	0.0604	C	T	-4.28606	-4.73251
ADM	11	rs1442739	11	blue	Joehanes et al., in preparation;Westra et al, 2013;	cis	7.29e-06	0.0608	C	T	-4.29655	-4.75296
ADM	11	rs1470260	11	blue	Joehanes et al., in preparation;Fehrmann et al, 2011;	cis	9.59e-06	0.0608	T	C	-4.29689	-4.75361
ADM	11	rs1470260	11	blue	Joehanes et al., in preparation;Westra et al, 2013;	cis	9.59e-06	0.0608	T	C	-4.29689	-4.75361
ADM	11	rs2920151	11	blue	Joehanes et al., in preparation;Westra et al, 2013;	cis	6.11e-06	0.0694	C	T	-4.29593	-4.75174
ADM	11	rs17294292	11	blue	Joehanes et al., in preparation;Westra et al, 2013;	cis	7.5e-06	0.075	T	A	-4.50117	-5.16085
ALDH2	12	rs653178	12	turquoise	Joehanes et al., in preparation;Fehrmann et al, 2011;	cis	9.3e-10	1.64e-14	T	C	7.03891	-11.6601
ALDH2	12	rs653178	12	turquoise	Joehanes et al., in preparation;Westra et al, 2013;	cis	9.3e-10	1.64e-14	T	C	7.03891	-11.6601
ALDH2	12	rs3184504	12	turquoise	Joehanes et al., in preparation;NA	cis	1.69e-09	2.33e-14	C	T	6.35492	-9.64549
ALDH2	12	rs4766578	12	turquoise	Joehanes et al., in preparation;NA	cis	1.23e-09	4.18e-14	A	T	6.81946	-10.9926
ALDH2	12	rs10774625	12	turquoise	Joehanes et al., in preparation;NA	cis	1.13e-09	4.31e-14	G	A	6.80601	-10.9524
ALDH2	12	rs17630235	12	turquoise	Joehanes et al., in preparation;NA	cis	1.45e-08	2.92e-12	G	A	10.367	-24.2149
ALDH2	12	rs11066188	12	turquoise	Joehanes et al., in preparation;NA	cis	1.72e-08	3.06e-12	G	A	10.4066	-24.3913
ALDH2	12	rs11065987	12	turquoise	Joehanes et al., in preparation;Westra et al, 2013;	cis	2.12e-08	3.43e-12	A	G	10.565	-25.1043
ALDH2	12	rs17696736	12	turquoise	Joehanes et al., in preparation;Westra et al, 2013;	cis	3.43e-08	2.8e-11	A	G	9.07687	-18.809
ALDH2	12	rs11066320	12	turquoise	Joehanes et al., in preparation;NA	cis	4.56e-08	6.32e-11	G	A	9.84666	-21.953
ALDH2	12	rs11066301	12	turquoise	Joehanes et al., in preparation;NA	cis	4.94e-08	6.59e-11	A	G	10.8052	-26.2043
ALDH2	12	rs3742004	12	turquoise	Joehanes et al., in preparation;NA	cis	1.01e-06	2.15e-08	A	G	-5.81031	-8.18018
ALDH2	12	rs11065898	12	turquoise	Joehanes et al., in preparation;NA	cis	5.53e-06	2.54e-08	C	T	-7.517	-13.1834
ALDH2	12	rs10774623	12	turquoise	Joehanes et al., in preparation;NA	cis	2.63e-06	2.98e-08	A	G	-7.53178	-13.232
ALDH2	12	rs695871	12	turquoise	Joehanes et al., in preparation;NA	cis	1.64e-05	3.12e-08	G	C	8.16949	-15.4147
ALDH2	12	rs7302763	12	turquoise	Joehanes et al., in preparation;NA	cis	2.81e-06	3.19e-08	C	T	-7.53057	-13.228
ALDH2	12	rs10849946	12	turquoise	Joehanes et al., in preparation;NA	cis	2.82e-06	3.23e-08	C	G	7.6351	-13.5742
ALDH2	12	rs4766573	12	turquoise	Joehanes et al., in preparation;NA	cis	2.78e-06	3.24e-08	C	A	-7.66226	-13.6649
ALDH2	12	rs10849944	12	turquoise	Joehanes et al., in preparation;NA	cis	3.14e-06	3.52e-08	T	C	-7.6034	-13.4687
ALDH2	12	rs11065884	12	turquoise	Joehanes et al., in preparation;NA	cis	3.4e-06	3.57e-08	G	A	7.50296	-13.1373
ALDH2	12	rs7306529	12	turquoise	Joehanes et al., in preparation;NA	cis	3.87e-06	4.87e-08	T	C	-5.33204	-6.99485
ALDH2	12	rs10219736	12	turquoise	Joehanes et al., in preparation;NA	cis	3.28e-06	4.88e-08	C	T	-5.42302	-7.21301
ALDH2	12	rs3847953	12	turquoise	Joehanes et al., in preparation;NA	cis	5.14e-06	5.53e-08	T	C	7.84307	-14.2764
ALDH2	12	rs2239195	12	turquoise	Joehanes et al., in preparation;NA	cis	1.25e-05	5.54e-08	G	T	-7.65999	-13.6573
ALDH2	12	rs3803167	12	turquoise	Joehanes et al., in preparation;NA	cis	2.16e-06	7.24e-08	C	T	6.26916	-9.40659
ALDH2	12	rs7312913	12	turquoise	Joehanes et al., in preparation;NA	cis	2.36e-06	7.56e-08	A	G	-5.54753	-7.51716
ALDH2	12	rs12423926	12	turquoise	Joehanes et al., in preparation;NA	cis	5.71e-06	8.37e-08	A	G	-5.36518	-7.07392
ALDH2	12	rs12580300	12	turquoise	Joehanes et al., in preparation;NA	cis	1.5e-05	9.54e-08	G	A	-7.73784	-13.9189
ALDH2	12	rs10849947	12	turquoise	Joehanes et al., in preparation;NA	cis	1.51e-05	9.54e-08	C	T	8.38439	-16.188
ALDH2	12	rs616559	12	turquoise	Joehanes et al., in preparation;NA	cis	1.56e-05	9.56e-08	T	C	-7.49747	-13.1193
ALDH2	12	rs7398833	12	turquoise	Joehanes et al., in preparation;NA	cis	2.68e-06	9.58e-08	C	T	6.37227	-9.6942
ALDH2	12	rs2283358	12	turquoise	Joehanes et al., in preparation;NA	cis	1.54e-05	9.87e-08	C	T	-7.73264	-13.9013
ALDH2	12	rs638791	12	turquoise	Joehanes et al., in preparation;NA	cis	1.57e-05	1.04e-07	A	G	-7.34015	-12.6089
ALDH2	12	rs7296313	12	turquoise	Joehanes et al., in preparation;NA	cis	2.17e-05	1.05e-07	T	C	-8.33516	-16.0092
ALDH2	12	rs6490162	12	turquoise	Joehanes et al., in preparation;NA	cis	1.27e-05	1.06e-07	T	C	-7.77123	-14.0319
ALDH2	12	rs625093	12	turquoise	Joehanes et al., in preparation;NA	cis	1.59e-05	1.09e-07	A	G	-7.33767	-12.6009
ALDH2	12	rs7398343	12	turquoise	Joehanes et al., in preparation;NA	cis	3.74e-06	1.16e-07	C	A	5.33051	-6.99121
ALDH2	12	rs2339816	12	turquoise	Joehanes et al., in preparation;NA	cis	1.49e-05	1.16e-07	T	C	-7.5967	-13.4465
ALDH2	12	rs616513	12	turquoise	Joehanes et al., in preparation;NA	cis	1.67e-05	1.16e-07	T	G	8.15462	-15.3619
ALDH2	12	rs10849949	12	turquoise	Joehanes et al., in preparation;NA	cis	1.6e-05	1.18e-07	G	A	8.30824	-15.9118
ALDH2	12	rs1029388	12	turquoise	Joehanes et al., in preparation;NA	cis	1.72e-05	1.2e-07	C	T	8.27596	-15.7954
ALDH2	12	rs2238154	12	turquoise	Joehanes et al., in preparation;NA	cis	1.83e-05	1.21e-07	A	C	8.31764	-15.9458
ALDH2	12	rs2301622	12	turquoise	Joehanes et al., in preparation;NA	cis	1.49e-05	1.22e-07	G	C	8.29289	-15.8564
ALDH2	12	rs657197	12	turquoise	Joehanes et al., in preparation;NA	cis	1.43e-05	1.23e-07	A	C	8.1781	-15.4453
ALDH2	12	rs628825	12	turquoise	Joehanes et al., in preparation;NA	cis	1.38e-05	1.24e-07	T	C	8.1294	-15.2725
ALDH2	12	rs688812	12	turquoise	Joehanes et al., in preparation;NA	cis	1.39e-05	1.26e-07	C	T	-7.39928	-12.7995
ALDH2	12	rs607316	12	turquoise	Joehanes et al., in preparation;NA	cis	1.38e-05	1.27e-07	C	T	-7.56214	-13.3321
ALDH2	12	rs2301621	12	turquoise	Joehanes et al., in preparation;NA	cis	1.48e-05	1.28e-07	C	T	-7.61289	-13.5002
ALDH2	12	rs630512	12	turquoise	Joehanes et al., in preparation;NA	cis	1.45e-05	1.29e-07	T	C	8.29033	-15.8472
ALDH2	12	rs616668	12	turquoise	Joehanes et al., in preparation;NA	cis	1.87e-05	1.29e-07	T	G	-7.37604	-12.7244
ALDH2	12	rs2073950	12	turquoise	Joehanes et al., in preparation;NA	cis	1.69e-05	1.31e-07	C	T	-7.62931	-13.5549
ALDH2	12	rs10774631	12	turquoise	Joehanes et al., in preparation;NA	cis	1.93e-05	1.38e-07	G	A	-7.39653	-12.7906
ALDH2	12	rs12369009	12	turquoise	Joehanes et al., in preparation;NA	cis	1.9e-05	1.4e-07	G	T	8.16499	-15.3987
ALDH2	12	rs10774619	12	turquoise	Joehanes et al., in preparation;NA	cis	2.74e-06	1.47e-07	A	G	6.17869	-9.15787
ALDH2	12	rs7970490	12	turquoise	Joehanes et al., in preparation;NA	cis	2.83e-05	1.48e-07	G	A	7.48648	-13.0833
ALDH2	12	rs739496	12	turquoise	Joehanes et al., in preparation;NA	cis	2.67e-05	1.49e-07	A	G	-8.08455	-15.1143
ALDH2	12	rs648997	12	turquoise	Joehanes et al., in preparation;NA	cis	6.39e-06	1.67e-07	T	C	9.17483	-19.1957
ALDH2	12	rs7297186	12	turquoise	Joehanes et al., in preparation;NA	cis	2.86e-06	1.69e-07	C	T	6.2534	-9.36302
ALDH2	12	rs6490072	12	turquoise	Joehanes et al., in preparation;NA	cis	4.43e-06	1.78e-07	T	G	6.324	-9.55901
ALDH2	12	rs848132	12	turquoise	Joehanes et al., in preparation;NA	cis	2.07e-05	2.1e-07	C	A	-7.33401	-12.5892
ALDH2	12	rs593226	12	turquoise	Joehanes et al., in preparation;NA	cis	1.24e-05	2.7e-07	G	A	9.82217	-21.8492
ALDH2	12	rs659964	12	turquoise	Joehanes et al., in preparation;NA	cis	0.00011	3.65e-07	G	C	-5.38887	-7.13073
ALDH2	12	rs632650	12	turquoise	Joehanes et al., in preparation;NA	cis	0.000113	3.79e-07	G	T	-5.37745	-7.1033
ALDH2	12	rs6490055	12	turquoise	Joehanes et al., in preparation;NA	cis	2.96e-06	4.34e-07	G	A	6.28358	-9.44655
ALDH2	12	rs10744777	12	turquoise	Joehanes et al., in preparation;Westra et al, 2013;	cis	6.24e-06	6.62e-07	C	T	16.3963	-58.231
ALDH2	12	rs2238151	12	turquoise	Joehanes et al., in preparation;Westra et al, 2013;	cis	7.14e-06	6.77e-07	C	T	16.3684	-58.0415
ALDH2	12	rs1362006	12	turquoise	Joehanes et al., in preparation;NA	cis	9.12e-06	8.19e-07	C	T	5.88424	-8.37189
ALDH2	12	rs3843673	12	turquoise	Joehanes et al., in preparation;NA	cis	5.37e-06	9.47e-07	G	A	5.89499	-8.39994
ALDH2	12	rs609230	12	turquoise	Joehanes et al., in preparation;NA	cis	0.000191	1e-06	C	T	-5.52085	-7.45144
ALDH2	12	rs3809274	12	turquoise	Joehanes et al., in preparation;NA	cis	0.000235	1.1e-06	G	C	-6.54045	-10.1728
ALDH2	12	rs7136874	12	turquoise	Joehanes et al., in preparation;NA	cis	0.000259	1.16e-06	T	C	6.53129	-10.1464
ALDH2	12	rs617044	12	turquoise	Joehanes et al., in preparation;NA	cis	0.000226	1.17e-06	T	C	-5.69272	-7.87996
ALDH2	12	rs649406	12	turquoise	Joehanes et al., in preparation;NA	cis	0.00022	1.22e-06	T	C	-6.36442	-9.67215
ALDH2	12	rs630616	12	turquoise	Joehanes et al., in preparation;NA	cis	0.000198	1.25e-06	T	C	-5.63758	-7.74114
ALDH2	12	rs3809276	12	turquoise	Joehanes et al., in preparation;NA	cis	0.000226	1.25e-06	A	G	-6.59649	-10.3349
ALDH2	12	rs1344438	12	turquoise	Joehanes et al., in preparation;NA	cis	3.1e-05	1.28e-06	G	C	5.71387	-7.93354
ALDH2	12	rs440	12	turquoise	Joehanes et al., in preparation;NA	cis	6.34e-05	1.31e-06	T	C	-5.4794	-7.34995
ALDH2	12	rs7977828	12	turquoise	Joehanes et al., in preparation;NA	cis	0.000262	1.37e-06	A	G	-6.41437	-9.8129
ALDH2	12	rs627308	12	turquoise	Joehanes et al., in preparation;NA	cis	0.000268	1.38e-06	C	A	-6.18277	-9.16902
ALDH2	12	rs847895	12	turquoise	Joehanes et al., in preparation;NA	cis	0.000266	1.45e-06	T	C	-5.74699	-8.0178
ALDH2	12	rs9300319	12	turquoise	Joehanes et al., in preparation;NA	cis	0.000267	1.47e-06	C	T	6.64981	-10.4903
ALDH2	12	rs7296651	12	turquoise	Joehanes et al., in preparation;NA	cis	0.000153	1.51e-06	G	C	5.83678	-8.24857
ALDH2	12	rs4767293	12	turquoise	Joehanes et al., in preparation;Westra et al, 2013;	cis	7.98e-06	1.52e-06	G	A	15.4535	-51.9877
ALDH2	12	rs10744773	12	turquoise	Joehanes et al., in preparation;NA	cis	0.000267	1.54e-06	A	C	6.54497	-10.1858
ALDH2	12	rs4646777	12	turquoise	Joehanes et al., in preparation;NA	cis	0.000185	1.57e-06	G	A	-5.47378	-7.33624
ALDH2	12	rs4646778	12	turquoise	Joehanes et al., in preparation;NA	cis	0.000173	1.65e-06	C	A	-5.45421	-7.2886
ALDH2	12	rs1544396	12	turquoise	Joehanes et al., in preparation;NA	cis	0.000266	1.66e-06	T	C	-6.61321	-10.3835
ALDH2	12	rs7962138	12	turquoise	Joehanes et al., in preparation;NA	cis	0.000242	1.74e-06	A	G	-6.20173	-9.22089
ALDH2	12	rs16941759	12	turquoise	Joehanes et al., in preparation;NA	cis	0.000116	1.76e-06	G	A	-5.10568	-6.46688
ALDH2	12	rs933307	12	turquoise	Joehanes et al., in preparation;NA	cis	3.42e-05	1.77e-06	T	G	5.83444	-8.24251
ALDH2	12	rs608848	12	turquoise	Joehanes et al., in preparation;Westra et al, 2013;	cis	9.63e-06	1.78e-06	T	C	13.3247	-39.1324
ALDH2	12	rs608848	12	turquoise	Joehanes et al., in preparation;Fehrmann et al, 2011;	cis	9.63e-06	1.78e-06	T	C	13.3247	-39.1324
ALDH2	12	rs7300320	12	turquoise	Joehanes et al., in preparation;NA	cis	0.000159	1.81e-06	G	A	-5.10767	-6.47144
ALDH2	12	rs7297760	12	turquoise	Joehanes et al., in preparation;NA	cis	0.000178	1.81e-06	A	C	-5.11637	-6.49135
ALDH2	12	rs2158030	12	turquoise	Joehanes et al., in preparation;NA	cis	0.00015	1.9e-06	T	C	-5.16889	-6.61219
ALDH2	12	rs2106697	12	turquoise	Joehanes et al., in preparation;NA	cis	0.000169	1.91e-06	C	T	5.74921	-8.02346
ALDH2	12	rs6489817	12	turquoise	Joehanes et al., in preparation;NA	cis	0.000146	1.93e-06	A	C	-5.15577	-6.58188
ALDH2	12	rs10849974	12	turquoise	Joehanes et al., in preparation;NA	cis	0.000163	1.93e-06	C	T	-5.22744	-6.74824
ALDH2	12	rs9971871	12	turquoise	Joehanes et al., in preparation;NA	cis	9.61e-05	1.96e-06	T	C	-4.9682	-6.15658
ALDH2	12	rs1981517	12	turquoise	Joehanes et al., in preparation;NA	cis	0.000126	1.97e-06	A	G	-5.10076	-6.45565
ALDH2	12	rs9630276	12	turquoise	Joehanes et al., in preparation;NA	cis	0.0001	2.01e-06	A	G	5.62241	-7.70319
ALDH2	12	rs6489819	12	turquoise	Joehanes et al., in preparation;NA	cis	0.000126	2.01e-06	C	A	-5.4926	-7.38219
ALDH2	12	rs11066099	12	turquoise	Joehanes et al., in preparation;NA	cis	0.000107	2.02e-06	G	C	5.62757	-7.71608
ALDH2	12	rs7976557	12	turquoise	Joehanes et al., in preparation;NA	cis	0.00015	2.03e-06	T	C	-5.13	-6.52258
ALDH2	12	rs4766705	12	turquoise	Joehanes et al., in preparation;NA	cis	0.000122	2.05e-06	C	A	-5.5839	-7.60722
ALDH2	12	rs11066051	12	turquoise	Joehanes et al., in preparation;NA	cis	0.000149	2.05e-06	G	C	-5.57645	-7.58873
ALDH2	12	rs2339908	12	turquoise	Joehanes et al., in preparation;NA	cis	9.1e-05	2.07e-06	G	A	-5.0541	-6.34955
ALDH2	12	rs7295722	12	turquoise	Joehanes et al., in preparation;NA	cis	0.000103	2.07e-06	C	T	-5.5574	-7.54155
ALDH2	12	rs640783	12	turquoise	Joehanes et al., in preparation;NA	cis	0.000236	2.07e-06	A	G	-6.24916	-9.35131
ALDH2	12	rs9788231	12	turquoise	Joehanes et al., in preparation;NA	cis	0.000114	2.09e-06	A	C	-5.55172	-7.52751
ALDH2	12	rs7295665	12	turquoise	Joehanes et al., in preparation;NA	cis	0.000119	2.09e-06	T	C	-5.06826	-6.38164
ALDH2	12	rs7961704	12	turquoise	Joehanes et al., in preparation;NA	cis	0.000137	2.09e-06	T	C	-5.10747	-6.47099
ALDH2	12	rs3213628	12	turquoise	Joehanes et al., in preparation;NA	cis	0.000169	2.09e-06	G	T	-5.17713	-6.63125
ALDH2	12	rs2097701	12	turquoise	Joehanes et al., in preparation;NA	cis	0.00014	2.1e-06	T	G	-5.11316	-6.484
ALDH2	12	rs7294623	12	turquoise	Joehanes et al., in preparation;NA	cis	0.00014	2.1e-06	G	A	-5.1136	-6.48501
ALDH2	12	rs3752632	12	turquoise	Joehanes et al., in preparation;NA	cis	0.000123	2.13e-06	C	T	-5.56335	-7.55627
ALDH2	12	rs3741998	12	turquoise	Joehanes et al., in preparation;NA	cis	0.000126	2.13e-06	A	G	-5.13287	-6.52918
ALDH2	12	rs9971746	12	turquoise	Joehanes et al., in preparation;NA	cis	0.00013	2.14e-06	C	T	-5.13604	-6.53645
ALDH2	12	rs1016079	12	turquoise	Joehanes et al., in preparation;NA	cis	8.63e-05	2.17e-06	T	G	-5.03649	-6.30975
ALDH2	12	rs2285695	12	turquoise	Joehanes et al., in preparation;NA	cis	0.000126	2.17e-06	T	G	-5.5633	-7.55616
ALDH2	12	rs11066089	12	turquoise	Joehanes et al., in preparation;NA	cis	0.00013	2.19e-06	C	A	-5.10713	-6.4702
ALDH2	12	rs6489818	12	turquoise	Joehanes et al., in preparation;NA	cis	0.000151	2.19e-06	A	G	5.61291	-7.67945
ALDH2	12	rs1016078	12	turquoise	Joehanes et al., in preparation;NA	cis	0.000106	2.2e-06	C	A	-5.03471	-6.30573
ALDH2	12	rs847898	12	turquoise	Joehanes et al., in preparation;NA	cis	0.000279	2.21e-06	T	C	-6.19543	-9.20365
ALDH2	12	rs1005902	12	turquoise	Joehanes et al., in preparation;NA	cis	3.95e-06	2.25e-06	G	T	12.5078	-34.6656
ALDH2	12	rs11066090	12	turquoise	Joehanes et al., in preparation;NA	cis	0.000136	2.25e-06	T	C	-5.6046	-7.65874
ALDH2	12	rs642898	12	turquoise	Joehanes et al., in preparation;Westra et al, 2013;	cis	1.1e-05	2.27e-06	G	A	13.4645	-39.923
ALDH2	12	rs3177647	12	turquoise	Joehanes et al., in preparation;NA	cis	0.000173	2.34e-06	C	T	-5.17867	-6.6348
ALDH2	12	rs886205	12	turquoise	Joehanes et al., in preparation;NA	cis	0.000258	2.37e-06	G	A	6.28672	-9.45525
ALDH2	12	rs737280	12	turquoise	Joehanes et al., in preparation;Westra et al, 2013;	cis	9.54e-06	2.4e-06	C	T	13.4505	-39.8433
ALDH2	12	rs11609628	12	turquoise	Joehanes et al., in preparation;NA	cis	0.000271	2.41e-06	G	A	-5.48555	-7.36497
ALDH2	12	rs2238152	12	turquoise	Joehanes et al., in preparation;NA	cis	0.000282	2.44e-06	G	T	-5.48618	-7.3665
ALDH2	12	rs7978737	12	turquoise	Joehanes et al., in preparation;NA	cis	0.000282	2.5e-06	C	T	-5.68806	-7.86817
ALDH2	12	rs6490042	12	turquoise	Joehanes et al., in preparation;NA	cis	5.74e-05	2.53e-06	A	T	5.97832	-8.61911
ALDH2	12	rs634389	12	turquoise	Joehanes et al., in preparation;NA	cis	0.000288	2.61e-06	C	G	-6.19607	-9.20539
ALDH2	12	rs4767264	12	turquoise	Joehanes et al., in preparation;NA	cis	0.000144	2.63e-06	C	T	5.6271	-7.71491
ALDH2	12	rs12423041	12	turquoise	Joehanes et al., in preparation;NA	cis	0.000129	2.66e-06	T	C	-5.10337	-6.46161
ALDH2	12	rs12321677	12	turquoise	Joehanes et al., in preparation;NA	cis	0.000151	2.79e-06	G	A	-5.13293	-6.52931
ALDH2	12	rs4767939	12	turquoise	Joehanes et al., in preparation;NA	cis	0.00035	2.86e-06	A	G	-6.09222	-8.92333
ALDH2	12	rs2285810	12	turquoise	Joehanes et al., in preparation;NA	cis	4.56e-06	2.87e-06	C	T	12.5591	-34.938
ALDH2	12	rs7977534	12	turquoise	Joehanes et al., in preparation;NA	cis	4.66e-06	2.97e-06	C	T	12.5641	-34.9649
ALDH2	12	rs10850024	12	turquoise	Joehanes et al., in preparation;NA	cis	4.48e-06	3.11e-06	A	C	12.565	-34.9693
ALDH2	12	rs12423126	12	turquoise	Joehanes et al., in preparation;NA	cis	0.000141	3.24e-06	C	G	-5.07765	-6.40299
ALDH2	12	rs12580178	12	turquoise	Joehanes et al., in preparation;NA	cis	6.23e-06	3.25e-06	G	A	10.7725	-26.0532
ALDH2	12	rs11066054	12	turquoise	Joehanes et al., in preparation;NA	cis	0.000221	3.34e-06	G	T	-5.12268	-6.50581
ALDH2	12	rs3742000	12	turquoise	Joehanes et al., in preparation;NA	cis	0.000134	3.52e-06	C	T	5.61925	-7.69528
ALDH2	12	rs3752630	12	turquoise	Joehanes et al., in preparation;NA	cis	0.000163	3.71e-06	A	C	-5.09113	-6.43367
ALDH2	12	rs4767284	12	turquoise	Joehanes et al., in preparation;Westra et al, 2013;	cis	6.16e-06	4.23e-06	A	G	12.8232	-36.3591
ALDH2	12	rs10744775	12	turquoise	Joehanes et al., in preparation;Westra et al, 2013;	cis	3.78e-05	4.25e-06	C	T	11.9246	-31.6372
ALDH2	12	rs10850031	12	turquoise	Joehanes et al., in preparation;NA	cis	5.3e-06	4.48e-06	G	T	12.6134	-35.2278
ALDH2	12	rs7959696	12	turquoise	Joehanes et al., in preparation;NA	cis	0.000192	4.81e-06	C	T	5.90293	-8.4207
ALDH2	12	rs4767068	12	turquoise	Joehanes et al., in preparation;NA	cis	0.000357	4.86e-06	A	G	-5.63478	-7.73413
ALDH2	12	rs11066284	12	turquoise	Joehanes et al., in preparation;NA	cis	0.000182	4.9e-06	A	T	5.85878	-8.3056
ALDH2	12	rs7314282	12	turquoise	Joehanes et al., in preparation;NA	cis	6.58e-06	4.94e-06	G	A	12.7248	-35.8261
ALDH2	12	rs2339973	12	turquoise	Joehanes et al., in preparation;NA	cis	6.77e-06	5.06e-06	T	C	12.7511	-35.9681
ALDH2	12	rs1468253	12	turquoise	Joehanes et al., in preparation;NA	cis	0.000195	5.39e-06	C	T	6.108	-8.9659
ALDH2	12	rs4767364	12	turquoise	Joehanes et al., in preparation;NA	cis	8.36e-06	5.49e-06	A	G	12.6969	-35.6761
ALDH2	12	rs601663	12	turquoise	Joehanes et al., in preparation;Fehrmann et al, 2011;	cis	2.39e-05	5.69e-06	G	A	13.4041	-39.5804
ALDH2	12	rs601663	12	turquoise	Joehanes et al., in preparation;Westra et al, 2013;	cis	2.39e-05	5.69e-06	G	A	13.4041	-39.5804
ALDH2	12	rs7304572	12	turquoise	Joehanes et al., in preparation;NA	cis	0.000246	6.06e-06	C	T	-5.67575	-7.83709
ALDH2	12	rs7972112	12	turquoise	Joehanes et al., in preparation;NA	cis	0.000278	6.26e-06	A	T	5.65695	-7.78976
ALDH2	12	rs2339941	12	turquoise	Joehanes et al., in preparation;NA	cis	0.000281	6.44e-06	T	G	5.63453	-7.73351
ALDH2	12	rs10850003	12	turquoise	Joehanes et al., in preparation;NA	cis	0.000224	6.94e-06	A	G	5.69891	-7.89561
ALDH2	12	rs7974383	12	turquoise	Joehanes et al., in preparation;NA	cis	0.000228	7.03e-06	G	T	6.04101	-8.78588
ALDH2	12	rs6490294	12	turquoise	Joehanes et al., in preparation;NA	cis	0.000419	7.23e-06	A	C	6.26367	-9.39141
ALDH2	12	rs11066322	12	turquoise	Joehanes et al., in preparation;NA	cis	0.000225	8.15e-06	G	A	-5.78608	-8.11785
ALDH2	12	rs10849931	12	turquoise	Joehanes et al., in preparation;NA	cis	2.35e-05	8.25e-06	C	T	6.38035	-9.71693
ALDH2	12	rs741334	12	turquoise	Joehanes et al., in preparation;NA	cis	7.57e-06	8.65e-06	G	A	11.9738	-31.8875
ALDH2	12	rs7300860	12	turquoise	Joehanes et al., in preparation;NA	cis	6.7e-06	4.23e-05	T	C	-5.66528	-7.81073
ATG7	3	rs2594992	3	blue	Joehanes et al., in preparation;NA	cis	3.39e-06	0.00452	A	C	-11.5203	-29.6173
ATXN2	12	rs3742004	12	turquoise	Westra et al, 2013;	cis	1.01e-06	2.15e-08	NA	NA	NA	NA
ATXN2	12	rs11065898	12	turquoise	Westra et al, 2013;	cis	5.53e-06	2.54e-08	NA	NA	NA	NA
ATXN2	12	rs10774623	12	turquoise	Westra et al, 2013;	cis	2.63e-06	2.98e-08	NA	NA	NA	NA
ATXN2	12	rs695871	12	turquoise	Westra et al, 2013;	cis	1.64e-05	3.12e-08	NA	NA	NA	NA
ATXN2	12	rs7302763	12	turquoise	Westra et al, 2013;	cis	2.81e-06	3.19e-08	NA	NA	NA	NA
ATXN2	12	rs10849946	12	turquoise	Westra et al, 2013;	cis	2.82e-06	3.23e-08	NA	NA	NA	NA
ATXN2	12	rs4766573	12	turquoise	Westra et al, 2013;	cis	2.78e-06	3.24e-08	NA	NA	NA	NA
ATXN2	12	rs10849944	12	turquoise	Westra et al, 2013;	cis	3.14e-06	3.52e-08	NA	NA	NA	NA
ATXN2	12	rs11065884	12	turquoise	Westra et al, 2013;	cis	3.4e-06	3.57e-08	NA	NA	NA	NA
ATXN2	12	rs7306529	12	turquoise	Westra et al, 2013;	cis	3.87e-06	4.87e-08	NA	NA	NA	NA
ATXN2	12	rs10219736	12	turquoise	Westra et al, 2013;	cis	3.28e-06	4.88e-08	NA	NA	NA	NA
ATXN2	12	rs3847953	12	turquoise	Westra et al, 2013;	cis	5.14e-06	5.53e-08	NA	NA	NA	NA
ATXN2	12	rs2239195	12	turquoise	Westra et al, 2013;	cis	1.25e-05	5.54e-08	NA	NA	NA	NA
ATXN2	12	rs3803167	12	turquoise	Westra et al, 2013;	cis	2.16e-06	7.24e-08	NA	NA	NA	NA
ATXN2	12	rs7312913	12	turquoise	Westra et al, 2013;	cis	2.36e-06	7.56e-08	NA	NA	NA	NA
ATXN2	12	rs12423926	12	turquoise	Westra et al, 2013;	cis	5.71e-06	8.37e-08	NA	NA	NA	NA
ATXN2	12	rs12580300	12	turquoise	Westra et al, 2013;	cis	1.5e-05	9.54e-08	NA	NA	NA	NA
ATXN2	12	rs10849947	12	turquoise	Westra et al, 2013;	cis	1.51e-05	9.54e-08	NA	NA	NA	NA
ATXN2	12	rs616559	12	turquoise	Westra et al, 2013;	cis	1.56e-05	9.56e-08	NA	NA	NA	NA
ATXN2	12	rs7398833	12	turquoise	Westra et al, 2013;	cis	2.68e-06	9.58e-08	NA	NA	NA	NA
ATXN2	12	rs2283358	12	turquoise	Westra et al, 2013;	cis	1.54e-05	9.87e-08	NA	NA	NA	NA
ATXN2	12	rs638791	12	turquoise	Westra et al, 2013;	cis	1.57e-05	1.04e-07	NA	NA	NA	NA
ATXN2	12	rs7296313	12	turquoise	Westra et al, 2013;	cis	2.17e-05	1.05e-07	NA	NA	NA	NA
ATXN2	12	rs6490162	12	turquoise	Westra et al, 2013;	cis	1.27e-05	1.06e-07	NA	NA	NA	NA
ATXN2	12	rs625093	12	turquoise	Westra et al, 2013;	cis	1.59e-05	1.09e-07	NA	NA	NA	NA
ATXN2	12	rs7398343	12	turquoise	Westra et al, 2013;	cis	3.74e-06	1.16e-07	NA	NA	NA	NA
ATXN2	12	rs2339816	12	turquoise	Westra et al, 2013;	cis	1.49e-05	1.16e-07	NA	NA	NA	NA
ATXN2	12	rs616513	12	turquoise	Westra et al, 2013;	cis	1.67e-05	1.16e-07	NA	NA	NA	NA
ATXN2	12	rs10849949	12	turquoise	Westra et al, 2013;	cis	1.6e-05	1.18e-07	NA	NA	NA	NA
ATXN2	12	rs1029388	12	turquoise	Westra et al, 2013;	cis	1.72e-05	1.2e-07	NA	NA	NA	NA
ATXN2	12	rs2238154	12	turquoise	Westra et al, 2013;	cis	1.83e-05	1.21e-07	NA	NA	NA	NA
ATXN2	12	rs2301622	12	turquoise	Westra et al, 2013;	cis	1.49e-05	1.22e-07	NA	NA	NA	NA
ATXN2	12	rs657197	12	turquoise	Westra et al, 2013;	cis	1.43e-05	1.23e-07	NA	NA	NA	NA
ATXN2	12	rs628825	12	turquoise	Westra et al, 2013;	cis	1.38e-05	1.24e-07	NA	NA	NA	NA
ATXN2	12	rs688812	12	turquoise	Westra et al, 2013;	cis	1.39e-05	1.26e-07	NA	NA	NA	NA
ATXN2	12	rs607316	12	turquoise	Westra et al, 2013;	cis	1.38e-05	1.27e-07	NA	NA	NA	NA
ATXN2	12	rs2301621	12	turquoise	Westra et al, 2013;	cis	1.48e-05	1.28e-07	NA	NA	NA	NA
ATXN2	12	rs630512	12	turquoise	Westra et al, 2013;	cis	1.45e-05	1.29e-07	NA	NA	NA	NA
ATXN2	12	rs616668	12	turquoise	Westra et al, 2013;	cis	1.87e-05	1.29e-07	NA	NA	NA	NA
ATXN2	12	rs2073950	12	turquoise	Westra et al, 2013;	cis	1.69e-05	1.31e-07	NA	NA	NA	NA
ATXN2	12	rs10774631	12	turquoise	Westra et al, 2013;	cis	1.93e-05	1.38e-07	NA	NA	NA	NA
ATXN2	12	rs12369009	12	turquoise	Westra et al, 2013;	cis	1.9e-05	1.4e-07	NA	NA	NA	NA
ATXN2	12	rs10774619	12	turquoise	Westra et al, 2013;	cis	2.74e-06	1.47e-07	NA	NA	NA	NA
ATXN2	12	rs7970490	12	turquoise	Westra et al, 2013;	cis	2.83e-05	1.48e-07	NA	NA	NA	NA
ATXN2	12	rs739496	12	turquoise	Westra et al, 2013;	cis	2.67e-05	1.49e-07	NA	NA	NA	NA
ATXN2	12	rs648997	12	turquoise	Westra et al, 2013;	cis	6.39e-06	1.67e-07	NA	NA	NA	NA
ATXN2	12	rs7297186	12	turquoise	Westra et al, 2013;	cis	2.86e-06	1.69e-07	NA	NA	NA	NA
ATXN2	12	rs6490072	12	turquoise	Westra et al, 2013;	cis	4.43e-06	1.78e-07	NA	NA	NA	NA
ATXN2	12	rs848132	12	turquoise	Westra et al, 2013;	cis	2.07e-05	2.1e-07	NA	NA	NA	NA
ATXN2	12	rs593226	12	turquoise	Westra et al, 2013;	cis	1.24e-05	2.7e-07	NA	NA	NA	NA
ATXN2	12	rs6490055	12	turquoise	Westra et al, 2013;	cis	2.96e-06	4.34e-07	NA	NA	NA	NA
ATXN2	12	rs3843673	12	turquoise	Westra et al, 2013;	cis	5.37e-06	9.47e-07	NA	NA	NA	NA
ATXN2	12	rs3809274	12	turquoise	Westra et al, 2013;	cis	0.000235	1.1e-06	NA	NA	NA	NA
ATXN2	12	rs7136874	12	turquoise	Westra et al, 2013;	cis	0.000259	1.16e-06	NA	NA	NA	NA
ATXN2	12	rs617044	12	turquoise	Westra et al, 2013;	cis	0.000226	1.17e-06	NA	NA	NA	NA
ATXN2	12	rs649406	12	turquoise	Westra et al, 2013;	cis	0.00022	1.22e-06	NA	NA	NA	NA
ATXN2	12	rs3809276	12	turquoise	Westra et al, 2013;	cis	0.000226	1.25e-06	NA	NA	NA	NA
ATXN2	12	rs1344438	12	turquoise	Westra et al, 2013;	cis	3.1e-05	1.28e-06	NA	NA	NA	NA
ATXN2	12	rs7977828	12	turquoise	Westra et al, 2013;	cis	0.000262	1.37e-06	NA	NA	NA	NA
ATXN2	12	rs847895	12	turquoise	Westra et al, 2013;	cis	0.000266	1.45e-06	NA	NA	NA	NA
ATXN2	12	rs9300319	12	turquoise	Westra et al, 2013;	cis	0.000267	1.47e-06	NA	NA	NA	NA
ATXN2	12	rs10744773	12	turquoise	Westra et al, 2013;	cis	0.000267	1.54e-06	NA	NA	NA	NA
ATXN2	12	rs1544396	12	turquoise	Westra et al, 2013;	cis	0.000266	1.66e-06	NA	NA	NA	NA
ATXN2	12	rs933307	12	turquoise	Westra et al, 2013;	cis	3.42e-05	1.77e-06	NA	NA	NA	NA
ATXN2	12	rs6490042	12	turquoise	Westra et al, 2013;	cis	5.74e-05	2.53e-06	NA	NA	NA	NA
ATXN2	12	rs10744775	12	turquoise	Westra et al, 2013;	cis	3.78e-05	4.25e-06	NA	NA	NA	NA
ATXN2	12	rs601663	12	turquoise	Westra et al, 2013;	cis	2.39e-05	5.69e-06	NA	NA	NA	NA
ATXN2	12	rs10849931	12	turquoise	Westra et al, 2013;	cis	2.35e-05	8.25e-06	NA	NA	NA	NA
ATXN2	12	rs7300860	12	turquoise	Westra et al, 2013;	cis	6.7e-06	4.23e-05	NA	NA	NA	NA
BAT2	6	rs1077393	6	turquoise	Joehanes et al., in preparation;Fehrmann et al, 2011;	cis	2.22e-06	0.000562	A	G	10.1602	-23.3028
BAT2	6	rs2736155	6	turquoise	Joehanes et al., in preparation;NA	cis	2.17e-06	0.000563	G	C	9.92951	-22.3057
BTN3A2	6	rs198846	6	turquoise	Joehanes et al., in preparation;NA	cis	2.17e-05	3.8e-08	G	A	-6.51507	-10.0998
BTN3A2	6	rs198846	6	turquoise	Joehanes et al., in preparation;NA	cis	2.17e-05	3.8e-08	G	A	-5.14558	-6.55841
BTN3A2	6	rs198833	6	turquoise	Joehanes et al., in preparation;NA	cis	2.7e-05	4.58e-08	A	G	-6.49485	-10.0419
BTN3A2	6	rs198833	6	turquoise	Joehanes et al., in preparation;NA	cis	2.7e-05	4.58e-08	A	G	-5.13754	-6.53991
BTN3A2	6	rs1799945	6	turquoise	Joehanes et al., in preparation;NA	cis	1.87e-05	4.78e-08	C	G	-6.26653	-9.39933
BTN3A2	6	rs1799945	6	turquoise	Joehanes et al., in preparation;NA	cis	1.87e-05	4.78e-08	C	G	-4.7125	-5.60027
BTN3A2	6	rs198851	6	turquoise	Joehanes et al., in preparation;NA	cis	3.03e-05	2.45e-07	G	T	-6.18145	-9.16542
BTN3A2	6	rs198851	6	turquoise	Joehanes et al., in preparation;NA	cis	3.03e-05	2.45e-07	G	T	-4.64166	-5.45091
BTN3A2	6	rs129128	6	turquoise	Joehanes et al., in preparation;NA	cis	0.000295	5.09e-07	T	C	-4.58586	-5.33475
C6orf108	6	rs1214759	6	blue	Westra et al, 2013;	cis	8.2e-06	0.00262	NA	NA	NA	NA
C6orf108	6	rs10948071	6	blue	Westra et al, 2013;	cis	5.89e-06	0.00287	NA	NA	NA	NA
C6orf48	6	rs805303	6	turquoise	Joehanes et al., in preparation;NA	cis	1.28e-06	7.07e-05	G	A	9.88096	-22.0987
C6orf48	6	rs2242660	6	turquoise	Joehanes et al., in preparation;Fehrmann et al, 2011;	cis	1.3e-06	7.35e-05	G	A	10.3052	-23.9403
C6orf48	6	rs805257	6	turquoise	Joehanes et al., in preparation;NA	cis	2.21e-06	9.24e-05	A	G	10.4934	-24.7805
C6orf48	6	rs805301	6	turquoise	Joehanes et al., in preparation;NA	cis	2.31e-06	9.4e-05	A	C	9.83994	-21.9245
C6orf48	6	rs1266076	6	turquoise	Joehanes et al., in preparation;NA	cis	2.23e-06	0.000105	T	G	9.84326	-21.9385
C6orf48	6	rs1077393	6	turquoise	Joehanes et al., in preparation;NA	cis	2.22e-06	0.000562	A	G	-8.97145	-18.3973
C6orf48	6	rs2736155	6	turquoise	Joehanes et al., in preparation;NA	cis	2.17e-06	0.000563	G	C	-8.45081	-16.4309
CAMK2G	10	rs9664184	10	turquoise	Joehanes et al., in preparation;NA	cis	2.68e-06	0.000134	T	C	4.85319	-5.90301
CAMK2G	10	rs12247028	10	turquoise	Joehanes et al., in preparation;NA	cis	2.43e-06	0.000349	G	A	4.93854	-6.09068
CAPZA1	1	rs12048528	1	red	Joehanes et al., in preparation;NA	cis	5.71e-06	1.09e-06	C	A	-16.3361	-57.8224
CAPZA1	1	rs6537741	1	red	Joehanes et al., in preparation;NA	cis	2.63e-05	4.29e-06	G	T	-15.043	-49.3739
CAPZA1	1	rs2932538	1	red	Joehanes et al., in preparation;NA	cis	2.72e-06	6.16e-06	G	A	-16.3227	-57.7314
CAPZA1	1	rs2932534	1	red	Joehanes et al., in preparation;NA	cis	9.52e-06	1.58e-05	A	G	-16.4053	-58.2923
CAPZA1	1	rs3795820	1	red	Joehanes et al., in preparation;NA	cis	8.2e-06	1.66e-05	A	C	-16.2677	-57.3598
CAPZA1	1	rs3013441	1	red	Joehanes et al., in preparation;NA	cis	8.89e-06	1.66e-05	A	G	-16.3958	-58.2276
CAPZA1	1	rs6537746	1	red	Joehanes et al., in preparation;NA	cis	7.76e-06	1.72e-05	A	G	-16.3975	-58.2389
CAPZA1	1	rs7415988	1	red	Joehanes et al., in preparation;NA	cis	8.73e-06	1.72e-05	T	G	-16.2217	-57.0496
CAPZA1	1	rs10745332	1	red	Joehanes et al., in preparation;NA	cis	9.76e-06	1.79e-05	A	G	-16.3994	-58.2522
CAPZA1	1	rs4838960	1	red	Joehanes et al., in preparation;NA	cis	8.05e-06	1.93e-05	T	G	-15.1361	-49.9609
CAPZA1	1	rs6690292	1	red	Joehanes et al., in preparation;NA	cis	9.3e-06	1.93e-05	T	C	-15.089	-49.6637
CAPZA1	1	rs10745331	1	red	Joehanes et al., in preparation;NA	cis	9.1e-06	1.97e-05	T	G	-15.4242	-51.7995
CHD6	20	rs1535224	20	turquoise	Joehanes et al., in preparation;NA	cis	7.1e-06	0.0036	C	G	4.31957	-4.79798
CLCN6	1	rs12567136	1	turquoise	Joehanes et al., in preparation;NA	cis	3.41e-10	1.15e-08	C	T	-18.0233	-69.7776
CLCN6	1	rs17367504	1	turquoise	Joehanes et al., in preparation;Fehrmann et al, 2011;	cis	2.11e-10	1.29e-08	A	G	-17.7853	-68.0284
CLCN6	1	rs17367504	1	turquoise	Joehanes et al., in preparation;Fehrmann et al, 2011;	cis	2.11e-10	1.29e-08	A	G	-17.7853	-68.0284
CLCN6	1	rs2050265	1	turquoise	Joehanes et al., in preparation;NA	cis	4.93e-10	1.51e-08	A	G	-17.8373	-68.409
CLCN6	1	rs17037390	1	turquoise	Joehanes et al., in preparation;NA	cis	3.97e-10	2.01e-08	G	A	-17.3448	-64.8449
CLCN6	1	rs13306561	1	turquoise	Joehanes et al., in preparation;NA	cis	1.09e-09	5.61e-08	A	G	-17.8278	-68.3391
CLCN6	1	rs17037425	1	turquoise	Joehanes et al., in preparation;NA	cis	2.1e-08	2.2e-07	G	A	-21.1537	-94.6437
CLCN6	1	rs6668659	1	turquoise	Joehanes et al., in preparation;NA	cis	3.98e-06	2.59e-06	T	G	-8.33263	-16
CLCN6	1	rs12406089	1	turquoise	Joehanes et al., in preparation;NA	cis	9.39e-06	3.25e-06	C	G	-8.35698	-16.0883
CLCN6	1	rs13306567	1	turquoise	Joehanes et al., in preparation;NA	cis	5.34e-06	4.76e-06	C	G	4.91159	-6.0311
CLCN6	1	rs6676300	1	turquoise	Joehanes et al., in preparation;Fehrmann et al, 2011;	cis	2.09e-05	5.62e-06	A	G	-6.76714	-10.8364
CLCN6	1	rs1801131	1	turquoise	Joehanes et al., in preparation;NA	cis	2.87e-06	1.32e-05	T	G	-11.3497	-28.7845
CLCN6	1	rs17375901	1	turquoise	Joehanes et al., in preparation;NA	cis	7.53e-08	1.53e-05	C	T	-18.7453	-75.2084
CLCN6	1	rs17376328	1	turquoise	Joehanes et al., in preparation;Fehrmann et al, 2011;	cis	4.1e-07	1.91e-05	G	A	-19.726	-82.8803
CLCN6	1	rs5068	1	turquoise	Joehanes et al., in preparation;NA	cis	1.86e-07	3.03e-05	A	G	-19.2816	-79.3613
COX7A2L	2	rs4332966	2	turquoise	Joehanes et al., in preparation;NA	cis	2.24e-05	1.9e-06	G	T	3.97991	-4.15568
COX7A2L	2	rs10176547	2	turquoise	Joehanes et al., in preparation;NA	cis	4.05e-05	4.75e-06	G	A	4.01807	-4.22547
COX7A2L	2	rs6544610	2	turquoise	Joehanes et al., in preparation;NA	cis	0.00166	5.09e-06	G	A	4.16146	-4.4931
COX7A2L	2	rs4952946	2	turquoise	Joehanes et al., in preparation;NA	cis	0.000242	5.7e-06	G	C	4.56167	-5.28478
COX7A2L	2	rs4594497	2	turquoise	Joehanes et al., in preparation;NA	cis	0.000245	5.98e-06	G	A	4.55903	-5.27934
COX7A2L	2	rs7569325	2	turquoise	Joehanes et al., in preparation;NA	cis	0.00395	6.3e-06	G	C	4.01401	-4.21803
COX7A2L	2	rs6749246	2	turquoise	Joehanes et al., in preparation;NA	cis	4.84e-05	6.56e-06	G	A	4.05491	-4.29343
COX7A2L	2	rs12712866	2	turquoise	Joehanes et al., in preparation;NA	cis	4.61e-05	7.35e-06	G	A	3.95753	-4.11503
COX7A2L	2	rs11890952	2	turquoise	Joehanes et al., in preparation;NA	cis	4.8e-05	8.09e-06	C	G	3.95793	-4.11574
COX7A2L	2	rs4284880	2	turquoise	Joehanes et al., in preparation;NA	cis	4.86e-05	8.26e-06	C	T	3.9557	-4.1117
COX7A2L	2	rs4528815	2	turquoise	Joehanes et al., in preparation;NA	cis	4.88e-05	8.26e-06	T	G	3.98451	-4.16406
COX8A	11	rs320109	11	turquoise	Joehanes et al., in preparation;Westra et al, 2013;	cis	8.69e-06	0.00492	C	A	4.09295	-4.36417
DNAJB9	7	rs40872	7	turquoise	Joehanes et al., in preparation;NA	cis	0.000829	1.89e-06	G	A	5.20511	-6.69619
DNAJB9	7	rs6947492	7	turquoise	Joehanes et al., in preparation;NA	cis	0.00175	5.84e-06	T	C	5.32802	-6.98528
DNAJB9	7	rs40886	7	turquoise	Joehanes et al., in preparation;NA	cis	0.00214	6.07e-06	T	C	5.40122	-7.16043
DNAJB9	7	rs40878	7	turquoise	Joehanes et al., in preparation;NA	cis	0.00214	6.19e-06	A	G	5.36577	-7.07533
DNAJB9	7	rs40843	7	turquoise	Joehanes et al., in preparation;NA	cis	0.00227	6.22e-06	C	T	5.42957	-7.22885
DNAJB9	7	rs11981670	7	turquoise	Joehanes et al., in preparation;NA	cis	0.00171	6.4e-06	C	T	5.31759	-6.96051
DNAJB9	7	rs40908	7	turquoise	Joehanes et al., in preparation;NA	cis	0.00189	6.51e-06	G	A	5.38217	-7.11464
DNAJB9	7	rs40899	7	turquoise	Joehanes et al., in preparation;NA	cis	0.00225	6.64e-06	T	C	5.38013	-7.10974
DNAJB9	7	rs40910	7	turquoise	Joehanes et al., in preparation;NA	cis	0.00184	7.04e-06	A	G	5.29994	-6.91869
DNAJB9	7	rs40900	7	turquoise	Joehanes et al., in preparation;NA	cis	0.00216	7.08e-06	A	G	5.38821	-7.12913
DNAJB9	7	rs40902	7	turquoise	Joehanes et al., in preparation;NA	cis	0.00221	7.36e-06	T	G	5.49579	-7.38999
DNAJB9	7	rs10487859	7	turquoise	Joehanes et al., in preparation;NA	cis	0.00259	7.92e-06	T	C	5.42979	-7.22939
DNAJB9	7	rs6466238	7	turquoise	Joehanes et al., in preparation;NA	cis	0.00177	8.66e-06	G	A	5.33788	-7.00875
DNAJB9	7	rs13229488	7	turquoise	Joehanes et al., in preparation;NA	cis	0.00252	8.88e-06	G	A	5.41725	-7.19908
DNAJB9	7	rs13312593	7	turquoise	Joehanes et al., in preparation;NA	cis	0.0018	9.98e-06	A	G	5.25402	-6.81048
ECD	10	rs9664184	10	red	Joehanes et al., in preparation;NA	cis	2.68e-06	0.000134	T	C	-6.53883	-10.1681
ECD	10	rs12247028	10	red	Joehanes et al., in preparation;NA	cis	2.43e-06	0.000349	G	A	-6.25696	-9.37286
GALNT4	12	rs17249754	12	blue	Joehanes et al., in preparation;NA	cis	9.73e-13	5.25e-09	G	A	4.5996	-5.36322
GALNT4	12	rs11105354	12	blue	Joehanes et al., in preparation;NA	cis	1.75e-12	6.65e-09	A	G	4.59019	-5.34371
GALNT4	12	rs12579302	12	blue	Joehanes et al., in preparation;NA	cis	2.63e-12	1.17e-08	A	G	4.60971	-5.38425
GALNT4	12	rs11105364	12	blue	Joehanes et al., in preparation;NA	cis	2.64e-12	1.46e-08	T	G	4.63612	-5.43933
GALNT4	12	rs11105368	12	blue	Joehanes et al., in preparation;NA	cis	3.49e-12	1.78e-08	G	C	4.66254	-5.49472
GALNT4	12	rs11105328	12	blue	Joehanes et al., in preparation;NA	cis	1.08e-09	1.83e-08	A	G	4.52776	-5.21513
GALNT4	12	rs11105378	12	blue	Joehanes et al., in preparation;NA	cis	6.45e-12	4.07e-08	C	T	4.58625	-5.33555
GALNT4	12	rs12230074	12	blue	Joehanes et al., in preparation;NA	cis	6.95e-12	4.61e-08	A	G	4.58378	-5.33044
GALNT4	12	rs4842666	12	blue	Joehanes et al., in preparation;NA	cis	3.53e-09	1.39e-07	T	C	4.5226	-5.20458
GOSR2	17	rs17608766	17	blue	Westra et al, 2013;	cis	7.33e-07	0.00949	NA	NA	NA	NA
HCK	20	rs8126422	20	turquoise	Joehanes et al., in preparation;NA	cis	0.0078	1.08e-06	T	C	4.45207	-5.0614
HCK	20	rs6088669	20	turquoise	Joehanes et al., in preparation;NA	cis	0.00834	1.25e-06	C	A	4.44476	-5.04668
HCK	20	rs6060171	20	turquoise	Joehanes et al., in preparation;NA	cis	0.00889	1.32e-06	C	T	4.48913	-5.13638
HCK	20	rs750144	20	turquoise	Joehanes et al., in preparation;NA	cis	0.00894	1.49e-06	T	C	4.45989	-5.07718
HCK	20	rs6120815	20	turquoise	Joehanes et al., in preparation;NA	cis	0.00804	1.61e-06	T	C	4.49455	-5.14739
HCK	20	rs7266471	20	turquoise	Joehanes et al., in preparation;NA	cis	0.00965	1.86e-06	T	A	4.58667	-5.33642
HCK	20	rs6060344	20	turquoise	Joehanes et al., in preparation;NA	cis	0.00857	1.93e-06	A	G	4.58568	-5.33436
HCK	20	rs6058197	20	turquoise	Joehanes et al., in preparation;NA	cis	0.00845	2e-06	A	G	4.55151	-5.26385
HCK	20	rs6060323	20	turquoise	Joehanes et al., in preparation;NA	cis	0.0087	2e-06	C	T	4.63887	-5.44507
HCK	20	rs6087700	20	turquoise	Joehanes et al., in preparation;NA	cis	0.00968	2.01e-06	A	G	4.65031	-5.46903
HCK	20	rs6060286	20	turquoise	Joehanes et al., in preparation;NA	cis	0.00853	2.02e-06	C	A	4.5589	-5.27907
HCK	20	rs2889488	20	turquoise	Joehanes et al., in preparation;NA	cis	0.00821	2.07e-06	G	A	4.49454	-5.14737
HCK	20	rs6120937	20	turquoise	Joehanes et al., in preparation;NA	cis	0.00998	2.1e-06	C	T	4.66071	-5.49088
HCK	20	rs6058189	20	turquoise	Joehanes et al., in preparation;NA	cis	0.00838	2.11e-06	A	G	4.53445	-5.22882
HCK	20	rs6060359	20	turquoise	Joehanes et al., in preparation;NA	cis	0.00899	2.11e-06	A	G	4.61625	-5.39785
HCK	20	rs6088793	20	turquoise	Joehanes et al., in preparation;NA	cis	0.00954	2.3e-06	T	C	4.63995	-5.44733
HCK	20	rs6120890	20	turquoise	Joehanes et al., in preparation;NA	cis	0.00839	2.31e-06	T	G	4.59096	-5.34529
HCK	20	rs6060089	20	turquoise	Joehanes et al., in preparation;NA	cis	0.0122	2.34e-06	C	T	4.25549	-4.67319
HCK	20	rs8121699	20	turquoise	Joehanes et al., in preparation;NA	cis	0.00986	2.39e-06	T	C	4.34466	-4.84731
HCK	20	rs6060381	20	turquoise	Joehanes et al., in preparation;NA	cis	0.00989	2.39e-06	A	C	4.64236	-5.45238
HCK	20	rs6120731	20	turquoise	Joehanes et al., in preparation;NA	cis	0.0111	2.44e-06	A	G	4.27038	-4.70202
HCK	20	rs6060399	20	turquoise	Joehanes et al., in preparation;NA	cis	0.00909	2.49e-06	C	T	4.6633	-5.49631
HCK	20	rs6060007	20	turquoise	Joehanes et al., in preparation;NA	cis	0.0141	2.81e-06	C	T	4.28971	-4.73961
HCK	20	rs6057998	20	turquoise	Joehanes et al., in preparation;NA	cis	0.0155	4.52e-06	T	C	4.24521	-4.65331
HCK	20	rs6059690	20	turquoise	Joehanes et al., in preparation;NA	cis	0.0154	4.71e-06	C	T	4.25865	-4.6793
HCK	20	rs6059930	20	turquoise	Joehanes et al., in preparation;NA	cis	0.0175	5.06e-06	C	T	4.34537	-4.84871
HCK	20	rs6059980	20	turquoise	Joehanes et al., in preparation;NA	cis	0.0181	5.09e-06	C	G	4.28225	-4.7251
HCK	20	rs6059929	20	turquoise	Joehanes et al., in preparation;NA	cis	0.0176	5.11e-06	A	G	4.32701	-4.81258
HCK	20	rs6059984	20	turquoise	Joehanes et al., in preparation;NA	cis	0.0185	5.2e-06	C	T	4.28369	-4.72789
HCK	20	rs11906851	20	turquoise	Joehanes et al., in preparation;NA	cis	0.0195	5.2e-06	G	C	4.29101	-4.74215
HCK	20	rs6120704	20	turquoise	Joehanes et al., in preparation;NA	cis	0.0186	5.22e-06	G	A	4.28883	-4.73791
HCK	20	rs6058110	20	turquoise	Joehanes et al., in preparation;NA	cis	0.0189	5.22e-06	G	A	4.30668	-4.77274
HCK	20	rs6059983	20	turquoise	Joehanes et al., in preparation;NA	cis	0.0186	5.33e-06	A	G	4.2748	-4.71061
HCK	20	rs6120670	20	turquoise	Joehanes et al., in preparation;NA	cis	0.0175	5.37e-06	G	C	4.25166	-4.66577
HCK	20	rs6120713	20	turquoise	Joehanes et al., in preparation;NA	cis	0.0203	5.46e-06	C	G	4.29036	-4.74087
HCK	20	rs6059906	20	turquoise	Joehanes et al., in preparation;NA	cis	0.0181	5.47e-06	G	T	4.25236	-4.66713
HCK	20	rs6059899	20	turquoise	Joehanes et al., in preparation;NA	cis	0.0181	5.48e-06	G	T	4.28126	-4.72317
HCK	20	rs6058069	20	turquoise	Joehanes et al., in preparation;NA	cis	0.018	5.75e-06	A	C	4.25967	-4.68126
HCK	20	rs6058035	20	turquoise	Joehanes et al., in preparation;NA	cis	0.0178	5.78e-06	G	A	4.2354	-4.6344
HCK	20	rs6058033	20	turquoise	Joehanes et al., in preparation;NA	cis	0.0178	5.83e-06	C	G	4.23258	-4.62896
HCK	20	rs6059781	20	turquoise	Joehanes et al., in preparation;NA	cis	0.0179	5.85e-06	T	C	4.21732	-4.59965
HCK	20	rs6088462	20	turquoise	Joehanes et al., in preparation;NA	cis	0.0181	5.87e-06	T	C	4.20895	-4.5836
HCK	20	rs6059727	20	turquoise	Joehanes et al., in preparation;NA	cis	0.0185	5.99e-06	G	A	4.25282	-4.66802
HCK	20	rs6057968	20	turquoise	Joehanes et al., in preparation;NA	cis	0.0157	6.04e-06	A	T	4.28496	-4.73036
HCK	20	rs6058022	20	turquoise	Joehanes et al., in preparation;NA	cis	0.0177	6.08e-06	G	A	4.20257	-4.57139
HCK	20	rs6120719	20	turquoise	Joehanes et al., in preparation;NA	cis	0.0232	6.37e-06	T	G	4.28573	-4.73186
HCK	20	rs6059702	20	turquoise	Joehanes et al., in preparation;NA	cis	0.0185	6.46e-06	A	T	4.199	-4.56456
HCK	20	rs6119442	20	turquoise	Joehanes et al., in preparation;NA	cis	0.0209	7.51e-06	T	C	4.26553	-4.69262
HEXIM1	17	rs2239923	17	turquoise	Joehanes et al., in preparation;NA	cis	6.37e-07	0.000296	C	T	-4.34701	-4.85194
HIST1H2BF	6	rs198846	6	turquoise	Joehanes et al., in preparation;NA	cis	2.17e-05	3.8e-08	G	A	9.18849	-19.2499
HIST1H2BF	6	rs198833	6	turquoise	Joehanes et al., in preparation;NA	cis	2.7e-05	4.58e-08	A	G	9.19761	-19.2862
HIST1H2BF	6	rs1799945	6	turquoise	Joehanes et al., in preparation;NA	cis	1.87e-05	4.78e-08	C	G	9.86785	-22.0429
HIST1H2BF	6	rs198851	6	turquoise	Joehanes et al., in preparation;NA	cis	3.03e-05	2.45e-07	G	T	9.82923	-21.8791
HIST1H2BF	6	rs129128	6	turquoise	Joehanes et al., in preparation;NA	cis	0.000295	5.09e-07	T	C	9.05839	-18.7365
HIST1H2BF	6	rs9467445	6	turquoise	Joehanes et al., in preparation;NA	cis	3.33e-06	1.5e-05	A	G	6.27106	-9.41186
HIST1H2BF	6	rs7758541	6	turquoise	Joehanes et al., in preparation;NA	cis	3.88e-06	3.5e-05	C	G	6.06354	-8.8462
HIST1H2BF	6	rs2064207	6	turquoise	Joehanes et al., in preparation;NA	cis	4.46e-06	3.84e-05	T	C	6.0717	-8.86813
HIST1H2BF	6	rs9467446	6	turquoise	Joehanes et al., in preparation;NA	cis	4.71e-06	4.01e-05	T	A	6.0872	-8.90981
HIST1H2BF	6	rs11755567	6	turquoise	Joehanes et al., in preparation;NA	cis	4.62e-06	4.11e-05	G	A	6.09052	-8.91874
HIST1H3B	6	rs198846	6	blue	Joehanes et al., in preparation;NA	cis	2.17e-05	3.8e-08	G	A	-5.51563	-7.43863
HIST1H3B	6	rs198833	6	blue	Joehanes et al., in preparation;NA	cis	2.7e-05	4.58e-08	A	G	-5.54066	-7.50021
HIST1H3B	6	rs1799945	6	blue	Joehanes et al., in preparation;NA	cis	1.87e-05	4.78e-08	C	G	-5.61735	-7.69055
HIST1H3B	6	rs198851	6	blue	Joehanes et al., in preparation;NA	cis	3.03e-05	2.45e-07	G	T	-5.66815	-7.81795
HIST1H3B	6	rs129128	6	blue	Joehanes et al., in preparation;NA	cis	0.000295	5.09e-07	T	C	-4.93905	-6.09181
HIST1H4B	6	rs198846	6	turquoise	Joehanes et al., in preparation;NA	cis	2.17e-05	3.8e-08	G	A	14.2895	-44.7428
HIST1H4B	6	rs198833	6	turquoise	Joehanes et al., in preparation;NA	cis	2.7e-05	4.58e-08	A	G	14.2688	-44.6186
HIST1H4B	6	rs1799945	6	turquoise	Joehanes et al., in preparation;NA	cis	1.87e-05	4.78e-08	C	G	15.6206	-53.0699
HIST1H4B	6	rs198851	6	turquoise	Joehanes et al., in preparation;NA	cis	3.03e-05	2.45e-07	G	T	15.5879	-52.8574
HIST1H4B	6	rs129128	6	turquoise	Joehanes et al., in preparation;NA	cis	0.000295	5.09e-07	T	C	13.7221	-41.3998
HIST1H4C	6	rs198846	6	turquoise	Joehanes et al., in preparation;NA	cis	2.17e-05	3.8e-08	G	A	-7.27493	-12.4003
HIST1H4C	6	rs198833	6	turquoise	Joehanes et al., in preparation;NA	cis	2.7e-05	4.58e-08	A	G	-7.28192	-12.4226
HIST1H4C	6	rs1799945	6	turquoise	Joehanes et al., in preparation;NA	cis	1.87e-05	4.78e-08	C	G	-6.87352	-11.1552
HIST1H4C	6	rs198851	6	turquoise	Joehanes et al., in preparation;NA	cis	3.03e-05	2.45e-07	G	T	-6.90232	-11.2423
HIST1H4C	6	rs129128	6	turquoise	Joehanes et al., in preparation;NA	cis	0.000295	5.09e-07	T	C	-6.47617	-9.9885
HIST1H4F	6	rs198846	6	turquoise	Joehanes et al., in preparation;NA	cis	2.17e-05	3.8e-08	G	A	-4.85341	-5.90349
HIST1H4F	6	rs198833	6	turquoise	Joehanes et al., in preparation;NA	cis	2.7e-05	4.58e-08	A	G	-4.83213	-5.85718
HIST1H4F	6	rs1799945	6	turquoise	Joehanes et al., in preparation;NA	cis	1.87e-05	4.78e-08	C	G	-5.11663	-6.49193
HIST1H4F	6	rs198851	6	turquoise	Joehanes et al., in preparation;NA	cis	3.03e-05	2.45e-07	G	T	-5.06504	-6.37434
HIST1H4F	6	rs129128	6	turquoise	Joehanes et al., in preparation;NA	cis	0.000295	5.09e-07	T	C	-4.24921	-4.66104
HIST1H4H	6	rs198846	6	turquoise	Joehanes et al., in preparation;NA	cis	2.17e-05	3.8e-08	G	A	8.53189	-16.7298
HIST1H4H	6	rs198833	6	turquoise	Joehanes et al., in preparation;NA	cis	2.7e-05	4.58e-08	A	G	8.54609	-16.7824
HIST1H4H	6	rs1799945	6	turquoise	Joehanes et al., in preparation;NA	cis	1.87e-05	4.78e-08	C	G	8.45681	-16.4529
HIST1H4H	6	rs198851	6	turquoise	Joehanes et al., in preparation;NA	cis	3.03e-05	2.45e-07	G	T	8.39593	-16.2301
HIST1H4H	6	rs129128	6	turquoise	Joehanes et al., in preparation;NA	cis	0.000295	5.09e-07	T	C	7.81993	-14.1974
HM13	20	rs8126422	20	turquoise	Joehanes et al., in preparation;Westra et al, 2013;	cis	0.0078	1.08e-06	T	C	-27.8462	-158.527
HM13	20	rs8126422	20	turquoise	Joehanes et al., in preparation;Westra et al, 2013;	cis	0.0078	1.08e-06	T	C	-27.8462	-158.527
HM13	20	rs8126422	20	turquoise	Joehanes et al., in preparation;NA	cis	0.0078	1.08e-06	T	C	-27.8462	-158.527
HM13	20	rs8126422	20	turquoise	Joehanes et al., in preparation;Westra et al, 2013;	cis	0.0078	1.08e-06	T	C	-27.8462	-158.527
HM13	20	rs6088669	20	turquoise	Joehanes et al., in preparation;NA	cis	0.00834	1.25e-06	C	A	-27.8976	-159.069
HM13	20	rs6088669	20	turquoise	Joehanes et al., in preparation;Westra et al, 2013;	cis	0.00834	1.25e-06	C	A	-27.8976	-159.069
HM13	20	rs6088669	20	turquoise	Joehanes et al., in preparation;Westra et al, 2013;	cis	0.00834	1.25e-06	C	A	-27.8976	-159.069
HM13	20	rs6088669	20	turquoise	Joehanes et al., in preparation;Westra et al, 2013;	cis	0.00834	1.25e-06	C	A	-27.8976	-159.069
HM13	20	rs6060171	20	turquoise	Joehanes et al., in preparation;Westra et al, 2013;	cis	0.00889	1.32e-06	C	T	-27.7932	-157.968
HM13	20	rs6060171	20	turquoise	Joehanes et al., in preparation;NA	cis	0.00889	1.32e-06	C	T	-27.7932	-157.968
HM13	20	rs6060171	20	turquoise	Joehanes et al., in preparation;Westra et al, 2013;	cis	0.00889	1.32e-06	C	T	-27.7932	-157.968
HM13	20	rs6060171	20	turquoise	Joehanes et al., in preparation;Westra et al, 2013;	cis	0.00889	1.32e-06	C	T	-27.7932	-157.968
HM13	20	rs750144	20	turquoise	Joehanes et al., in preparation;Westra et al, 2013;	cis	0.00894	1.49e-06	T	C	-27.8379	-158.44
HM13	20	rs750144	20	turquoise	Joehanes et al., in preparation;Westra et al, 2013;	cis	0.00894	1.49e-06	T	C	-27.8379	-158.44
HM13	20	rs750144	20	turquoise	Joehanes et al., in preparation;Westra et al, 2013;	cis	0.00894	1.49e-06	T	C	-27.8379	-158.44
HM13	20	rs750144	20	turquoise	Joehanes et al., in preparation;NA	cis	0.00894	1.49e-06	T	C	-27.8379	-158.44
HM13	20	rs6120815	20	turquoise	Joehanes et al., in preparation;NA	cis	0.00804	1.61e-06	T	C	-27.785	-157.882
HM13	20	rs6120815	20	turquoise	Joehanes et al., in preparation;Westra et al, 2013;	cis	0.00804	1.61e-06	T	C	-27.785	-157.882
HM13	20	rs6120815	20	turquoise	Joehanes et al., in preparation;Westra et al, 2013;	cis	0.00804	1.61e-06	T	C	-27.785	-157.882
HM13	20	rs6120815	20	turquoise	Joehanes et al., in preparation;Westra et al, 2013;	cis	0.00804	1.61e-06	T	C	-27.785	-157.882
HM13	20	rs7266471	20	turquoise	Joehanes et al., in preparation;Westra et al, 2013;	cis	0.00965	1.86e-06	T	A	-27.2062	-151.835
HM13	20	rs7266471	20	turquoise	Joehanes et al., in preparation;Westra et al, 2013;	cis	0.00965	1.86e-06	T	A	-27.2062	-151.835
HM13	20	rs7266471	20	turquoise	Joehanes et al., in preparation;NA	cis	0.00965	1.86e-06	T	A	-27.2062	-151.835
HM13	20	rs7266471	20	turquoise	Joehanes et al., in preparation;Westra et al, 2013;	cis	0.00965	1.86e-06	T	A	-27.2062	-151.835
HM13	20	rs6060344	20	turquoise	Joehanes et al., in preparation;NA	cis	0.00857	1.93e-06	A	G	-27.5176	-155.076
HM13	20	rs6060344	20	turquoise	Joehanes et al., in preparation;Westra et al, 2013;	cis	0.00857	1.93e-06	A	G	-27.5176	-155.076
HM13	20	rs6060344	20	turquoise	Joehanes et al., in preparation;Westra et al, 2013;	cis	0.00857	1.93e-06	A	G	-27.5176	-155.076
HM13	20	rs6060344	20	turquoise	Joehanes et al., in preparation;Westra et al, 2013;	cis	0.00857	1.93e-06	A	G	-27.5176	-155.076
HM13	20	rs6058197	20	turquoise	Joehanes et al., in preparation;NA	cis	0.00845	2e-06	A	G	-27.6469	-156.431
HM13	20	rs6058197	20	turquoise	Joehanes et al., in preparation;Westra et al, 2013;	cis	0.00845	2e-06	A	G	-27.6469	-156.431
HM13	20	rs6058197	20	turquoise	Joehanes et al., in preparation;Westra et al, 2013;	cis	0.00845	2e-06	A	G	-27.6469	-156.431
HM13	20	rs6058197	20	turquoise	Joehanes et al., in preparation;Westra et al, 2013;	cis	0.00845	2e-06	A	G	-27.6469	-156.431
HM13	20	rs6060323	20	turquoise	Joehanes et al., in preparation;Westra et al, 2013;	cis	0.0087	2e-06	C	T	-27.4494	-154.364
HM13	20	rs6060323	20	turquoise	Joehanes et al., in preparation;Westra et al, 2013;	cis	0.0087	2e-06	C	T	-27.4494	-154.364
HM13	20	rs6060323	20	turquoise	Joehanes et al., in preparation;NA	cis	0.0087	2e-06	C	T	-27.4494	-154.364
HM13	20	rs6060323	20	turquoise	Joehanes et al., in preparation;Westra et al, 2013;	cis	0.0087	2e-06	C	T	-27.4494	-154.364
HM13	20	rs6087700	20	turquoise	Joehanes et al., in preparation;Westra et al, 2013;	cis	0.00968	2.01e-06	A	G	-27.2885	-152.689
HM13	20	rs6087700	20	turquoise	Joehanes et al., in preparation;NA	cis	0.00968	2.01e-06	A	G	-27.2885	-152.689
HM13	20	rs6087700	20	turquoise	Joehanes et al., in preparation;Westra et al, 2013;	cis	0.00968	2.01e-06	A	G	-27.2885	-152.689
HM13	20	rs6087700	20	turquoise	Joehanes et al., in preparation;Westra et al, 2013;	cis	0.00968	2.01e-06	A	G	-27.2885	-152.689
HM13	20	rs6060286	20	turquoise	Joehanes et al., in preparation;Westra et al, 2013;	cis	0.00853	2.02e-06	C	A	-27.6209	-156.157
HM13	20	rs6060286	20	turquoise	Joehanes et al., in preparation;Westra et al, 2013;	cis	0.00853	2.02e-06	C	A	-27.6209	-156.157
HM13	20	rs6060286	20	turquoise	Joehanes et al., in preparation;NA	cis	0.00853	2.02e-06	C	A	-27.6209	-156.157
HM13	20	rs6060286	20	turquoise	Joehanes et al., in preparation;Westra et al, 2013;	cis	0.00853	2.02e-06	C	A	-27.6209	-156.157
HM13	20	rs2889488	20	turquoise	Joehanes et al., in preparation;Westra et al, 2013;	cis	0.00821	2.07e-06	G	A	-27.8347	-158.406
HM13	20	rs2889488	20	turquoise	Joehanes et al., in preparation;Westra et al, 2013;	cis	0.00821	2.07e-06	G	A	-27.8347	-158.406
HM13	20	rs2889488	20	turquoise	Joehanes et al., in preparation;NA	cis	0.00821	2.07e-06	G	A	-27.8347	-158.406
HM13	20	rs2889488	20	turquoise	Joehanes et al., in preparation;Westra et al, 2013;	cis	0.00821	2.07e-06	G	A	-27.8347	-158.406
HM13	20	rs6120937	20	turquoise	Joehanes et al., in preparation;Westra et al, 2013;	cis	0.00998	2.1e-06	C	T	-27.2175	-151.952
HM13	20	rs6120937	20	turquoise	Joehanes et al., in preparation;Westra et al, 2013;	cis	0.00998	2.1e-06	C	T	-27.2175	-151.952
HM13	20	rs6120937	20	turquoise	Joehanes et al., in preparation;NA	cis	0.00998	2.1e-06	C	T	-27.2175	-151.952
HM13	20	rs6120937	20	turquoise	Joehanes et al., in preparation;Westra et al, 2013;	cis	0.00998	2.1e-06	C	T	-27.2175	-151.952
HM13	20	rs6058189	20	turquoise	Joehanes et al., in preparation;Westra et al, 2013;	cis	0.00838	2.11e-06	A	G	-27.7538	-157.554
HM13	20	rs6058189	20	turquoise	Joehanes et al., in preparation;Westra et al, 2013;	cis	0.00838	2.11e-06	A	G	-27.7538	-157.554
HM13	20	rs6058189	20	turquoise	Joehanes et al., in preparation;Westra et al, 2013;	cis	0.00838	2.11e-06	A	G	-27.7538	-157.554
HM13	20	rs6058189	20	turquoise	Joehanes et al., in preparation;NA	cis	0.00838	2.11e-06	A	G	-27.7538	-157.554
HM13	20	rs6060359	20	turquoise	Joehanes et al., in preparation;NA	cis	0.00899	2.11e-06	A	G	-27.4682	-154.561
HM13	20	rs6060359	20	turquoise	Joehanes et al., in preparation;Westra et al, 2013;	cis	0.00899	2.11e-06	A	G	-27.4682	-154.561
HM13	20	rs6060359	20	turquoise	Joehanes et al., in preparation;Westra et al, 2013;	cis	0.00899	2.11e-06	A	G	-27.4682	-154.561
HM13	20	rs6060359	20	turquoise	Joehanes et al., in preparation;Westra et al, 2013;	cis	0.00899	2.11e-06	A	G	-27.4682	-154.561
HM13	20	rs6088793	20	turquoise	Joehanes et al., in preparation;Westra et al, 2013;	cis	0.00954	2.3e-06	T	C	-27.4104	-153.957
HM13	20	rs6088793	20	turquoise	Joehanes et al., in preparation;Westra et al, 2013;	cis	0.00954	2.3e-06	T	C	-27.4104	-153.957
HM13	20	rs6088793	20	turquoise	Joehanes et al., in preparation;Westra et al, 2013;	cis	0.00954	2.3e-06	T	C	-27.4104	-153.957
HM13	20	rs6088793	20	turquoise	Joehanes et al., in preparation;NA	cis	0.00954	2.3e-06	T	C	-27.4104	-153.957
HM13	20	rs6120890	20	turquoise	Joehanes et al., in preparation;Fehrmann et al, 2011;	cis	0.00839	2.31e-06	T	G	-27.5779	-155.707
HM13	20	rs6120890	20	turquoise	Joehanes et al., in preparation;NA	cis	0.00839	2.31e-06	T	G	-27.5779	-155.707
HM13	20	rs6120890	20	turquoise	Joehanes et al., in preparation;Fehrmann et al, 2011;	cis	0.00839	2.31e-06	T	G	-27.5779	-155.707
HM13	20	rs6120890	20	turquoise	Joehanes et al., in preparation;Westra et al, 2013;	cis	0.00839	2.31e-06	T	G	-27.5779	-155.707
HM13	20	rs6120890	20	turquoise	Joehanes et al., in preparation;Fehrmann et al, 2011;	cis	0.00839	2.31e-06	T	G	-27.5779	-155.707
HM13	20	rs6120890	20	turquoise	Joehanes et al., in preparation;Westra et al, 2013;	cis	0.00839	2.31e-06	T	G	-27.5779	-155.707
HM13	20	rs6120890	20	turquoise	Joehanes et al., in preparation;Westra et al, 2013;	cis	0.00839	2.31e-06	T	G	-27.5779	-155.707
HM13	20	rs6060089	20	turquoise	Joehanes et al., in preparation;Westra et al, 2013;	cis	0.0122	2.34e-06	C	T	-27.8581	-158.652
HM13	20	rs6060089	20	turquoise	Joehanes et al., in preparation;Westra et al, 2013;	cis	0.0122	2.34e-06	C	T	-27.8581	-158.652
HM13	20	rs6060089	20	turquoise	Joehanes et al., in preparation;Westra et al, 2013;	cis	0.0122	2.34e-06	C	T	-27.8581	-158.652
HM13	20	rs6060089	20	turquoise	Joehanes et al., in preparation;NA	cis	0.0122	2.34e-06	C	T	-27.8581	-158.652
HM13	20	rs8121699	20	turquoise	Joehanes et al., in preparation;NA	cis	0.00986	2.39e-06	T	C	-27.9256	-159.365
HM13	20	rs8121699	20	turquoise	Joehanes et al., in preparation;Westra et al, 2013;	cis	0.00986	2.39e-06	T	C	-27.9256	-159.365
HM13	20	rs8121699	20	turquoise	Joehanes et al., in preparation;Westra et al, 2013;	cis	0.00986	2.39e-06	T	C	-27.9256	-159.365
HM13	20	rs8121699	20	turquoise	Joehanes et al., in preparation;Westra et al, 2013;	cis	0.00986	2.39e-06	T	C	-27.9256	-159.365
HM13	20	rs6060381	20	turquoise	Joehanes et al., in preparation;Westra et al, 2013;	cis	0.00989	2.39e-06	A	C	-27.3298	-153.118
HM13	20	rs6060381	20	turquoise	Joehanes et al., in preparation;Westra et al, 2013;	cis	0.00989	2.39e-06	A	C	-27.3298	-153.118
HM13	20	rs6060381	20	turquoise	Joehanes et al., in preparation;Westra et al, 2013;	cis	0.00989	2.39e-06	A	C	-27.3298	-153.118
HM13	20	rs6060381	20	turquoise	Joehanes et al., in preparation;NA	cis	0.00989	2.39e-06	A	C	-27.3298	-153.118
HM13	20	rs6120731	20	turquoise	Joehanes et al., in preparation;Westra et al, 2013;	cis	0.0111	2.44e-06	A	G	-27.8756	-158.837
HM13	20	rs6120731	20	turquoise	Joehanes et al., in preparation;NA	cis	0.0111	2.44e-06	A	G	-27.8756	-158.837
HM13	20	rs6120731	20	turquoise	Joehanes et al., in preparation;Westra et al, 2013;	cis	0.0111	2.44e-06	A	G	-27.8756	-158.837
HM13	20	rs6120731	20	turquoise	Joehanes et al., in preparation;Westra et al, 2013;	cis	0.0111	2.44e-06	A	G	-27.8756	-158.837
HM13	20	rs6060399	20	turquoise	Joehanes et al., in preparation;Westra et al, 2013;	cis	0.00909	2.49e-06	C	T	-27.2006	-151.776
HM13	20	rs6060399	20	turquoise	Joehanes et al., in preparation;NA	cis	0.00909	2.49e-06	C	T	-27.2006	-151.776
HM13	20	rs6060399	20	turquoise	Joehanes et al., in preparation;Westra et al, 2013;	cis	0.00909	2.49e-06	C	T	-27.2006	-151.776
HM13	20	rs6060399	20	turquoise	Joehanes et al., in preparation;Westra et al, 2013;	cis	0.00909	2.49e-06	C	T	-27.2006	-151.776
HM13	20	rs6060007	20	turquoise	Joehanes et al., in preparation;Westra et al, 2013;	cis	0.0141	2.81e-06	C	T	-27.8419	-158.482
HM13	20	rs6060007	20	turquoise	Joehanes et al., in preparation;Westra et al, 2013;	cis	0.0141	2.81e-06	C	T	-27.8419	-158.482
HM13	20	rs6060007	20	turquoise	Joehanes et al., in preparation;Westra et al, 2013;	cis	0.0141	2.81e-06	C	T	-27.8419	-158.482
HM13	20	rs6060007	20	turquoise	Joehanes et al., in preparation;NA	cis	0.0141	2.81e-06	C	T	-27.8419	-158.482
HM13	20	rs6057998	20	turquoise	Joehanes et al., in preparation;Westra et al, 2013;	cis	0.0155	4.52e-06	T	C	-27.7693	-157.717
HM13	20	rs6057998	20	turquoise	Joehanes et al., in preparation;NA	cis	0.0155	4.52e-06	T	C	-27.7693	-157.717
HM13	20	rs6057998	20	turquoise	Joehanes et al., in preparation;Westra et al, 2013;	cis	0.0155	4.52e-06	T	C	-27.7693	-157.717
HM13	20	rs6057998	20	turquoise	Joehanes et al., in preparation;Westra et al, 2013;	cis	0.0155	4.52e-06	T	C	-27.7693	-157.717
HM13	20	rs6059690	20	turquoise	Joehanes et al., in preparation;Westra et al, 2013;	cis	0.0154	4.71e-06	C	T	-27.7284	-157.286
HM13	20	rs6059690	20	turquoise	Joehanes et al., in preparation;Westra et al, 2013;	cis	0.0154	4.71e-06	C	T	-27.7284	-157.286
HM13	20	rs6059690	20	turquoise	Joehanes et al., in preparation;NA	cis	0.0154	4.71e-06	C	T	-27.7284	-157.286
HM13	20	rs6059690	20	turquoise	Joehanes et al., in preparation;Westra et al, 2013;	cis	0.0154	4.71e-06	C	T	-27.7284	-157.286
HM13	20	rs6059930	20	turquoise	Joehanes et al., in preparation;Westra et al, 2013;	cis	0.0175	5.06e-06	C	T	-27.7094	-157.087
HM13	20	rs6059930	20	turquoise	Joehanes et al., in preparation;Westra et al, 2013;	cis	0.0175	5.06e-06	C	T	-27.7094	-157.087
HM13	20	rs6059930	20	turquoise	Joehanes et al., in preparation;NA	cis	0.0175	5.06e-06	C	T	-27.7094	-157.087
HM13	20	rs6059930	20	turquoise	Joehanes et al., in preparation;Westra et al, 2013;	cis	0.0175	5.06e-06	C	T	-27.7094	-157.087
HM13	20	rs6059980	20	turquoise	Joehanes et al., in preparation;Westra et al, 2013;	cis	0.0181	5.09e-06	C	G	-27.8392	-158.453
HM13	20	rs6059980	20	turquoise	Joehanes et al., in preparation;Westra et al, 2013;	cis	0.0181	5.09e-06	C	G	-27.8392	-158.453
HM13	20	rs6059980	20	turquoise	Joehanes et al., in preparation;Westra et al, 2013;	cis	0.0181	5.09e-06	C	G	-27.8392	-158.453
HM13	20	rs6059980	20	turquoise	Joehanes et al., in preparation;NA	cis	0.0181	5.09e-06	C	G	-27.8392	-158.453
HM13	20	rs6059929	20	turquoise	Joehanes et al., in preparation;Westra et al, 2013;	cis	0.0176	5.11e-06	A	G	-27.7187	-157.184
HM13	20	rs6059929	20	turquoise	Joehanes et al., in preparation;NA	cis	0.0176	5.11e-06	A	G	-27.7187	-157.184
HM13	20	rs6059929	20	turquoise	Joehanes et al., in preparation;Westra et al, 2013;	cis	0.0176	5.11e-06	A	G	-27.7187	-157.184
HM13	20	rs6059929	20	turquoise	Joehanes et al., in preparation;Westra et al, 2013;	cis	0.0176	5.11e-06	A	G	-27.7187	-157.184
HM13	20	rs6059984	20	turquoise	Joehanes et al., in preparation;Westra et al, 2013;	cis	0.0185	5.2e-06	C	T	-27.8397	-158.458
HM13	20	rs6059984	20	turquoise	Joehanes et al., in preparation;Westra et al, 2013;	cis	0.0185	5.2e-06	C	T	-27.8397	-158.458
HM13	20	rs6059984	20	turquoise	Joehanes et al., in preparation;Westra et al, 2013;	cis	0.0185	5.2e-06	C	T	-27.8397	-158.458
HM13	20	rs6059984	20	turquoise	Joehanes et al., in preparation;NA	cis	0.0185	5.2e-06	C	T	-27.8397	-158.458
HM13	20	rs11906851	20	turquoise	Joehanes et al., in preparation;Westra et al, 2013;	cis	0.0195	5.2e-06	G	C	-27.8538	-158.607
HM13	20	rs11906851	20	turquoise	Joehanes et al., in preparation;Westra et al, 2013;	cis	0.0195	5.2e-06	G	C	-27.8538	-158.607
HM13	20	rs11906851	20	turquoise	Joehanes et al., in preparation;NA	cis	0.0195	5.2e-06	G	C	-27.8538	-158.607
HM13	20	rs11906851	20	turquoise	Joehanes et al., in preparation;Battle et al, 2014;	cis	0.0195	5.2e-06	G	C	-27.8538	-158.607
HM13	20	rs11906851	20	turquoise	Joehanes et al., in preparation;Westra et al, 2013;	cis	0.0195	5.2e-06	G	C	-27.8538	-158.607
HM13	20	rs6120704	20	turquoise	Joehanes et al., in preparation;Westra et al, 2013;	cis	0.0186	5.22e-06	G	A	-27.8418	-158.48
HM13	20	rs6120704	20	turquoise	Joehanes et al., in preparation;Westra et al, 2013;	cis	0.0186	5.22e-06	G	A	-27.8418	-158.48
HM13	20	rs6120704	20	turquoise	Joehanes et al., in preparation;Westra et al, 2013;	cis	0.0186	5.22e-06	G	A	-27.8418	-158.48
HM13	20	rs6120704	20	turquoise	Joehanes et al., in preparation;NA	cis	0.0186	5.22e-06	G	A	-27.8418	-158.48
HM13	20	rs6058110	20	turquoise	Joehanes et al., in preparation;Westra et al, 2013;	cis	0.0189	5.22e-06	G	A	-27.8207	-158.258
HM13	20	rs6058110	20	turquoise	Joehanes et al., in preparation;Westra et al, 2013;	cis	0.0189	5.22e-06	G	A	-27.8207	-158.258
HM13	20	rs6058110	20	turquoise	Joehanes et al., in preparation;Westra et al, 2013;	cis	0.0189	5.22e-06	G	A	-27.8207	-158.258
HM13	20	rs6058110	20	turquoise	Joehanes et al., in preparation;NA	cis	0.0189	5.22e-06	G	A	-27.8207	-158.258
HM13	20	rs6059983	20	turquoise	Joehanes et al., in preparation;Westra et al, 2013;	cis	0.0186	5.33e-06	A	G	-27.8573	-158.644
HM13	20	rs6059983	20	turquoise	Joehanes et al., in preparation;NA	cis	0.0186	5.33e-06	A	G	-27.8573	-158.644
HM13	20	rs6059983	20	turquoise	Joehanes et al., in preparation;Westra et al, 2013;	cis	0.0186	5.33e-06	A	G	-27.8573	-158.644
HM13	20	rs6059983	20	turquoise	Joehanes et al., in preparation;Westra et al, 2013;	cis	0.0186	5.33e-06	A	G	-27.8573	-158.644
HM13	20	rs6120670	20	turquoise	Joehanes et al., in preparation;Westra et al, 2013;	cis	0.0175	5.37e-06	G	C	-27.8454	-158.519
HM13	20	rs6120670	20	turquoise	Joehanes et al., in preparation;NA	cis	0.0175	5.37e-06	G	C	-27.8454	-158.519
HM13	20	rs6120670	20	turquoise	Joehanes et al., in preparation;Westra et al, 2013;	cis	0.0175	5.37e-06	G	C	-27.8454	-158.519
HM13	20	rs6120670	20	turquoise	Joehanes et al., in preparation;Westra et al, 2013;	cis	0.0175	5.37e-06	G	C	-27.8454	-158.519
HM13	20	rs6120713	20	turquoise	Joehanes et al., in preparation;Westra et al, 2013;	cis	0.0203	5.46e-06	C	G	-27.8556	-158.626
HM13	20	rs6120713	20	turquoise	Joehanes et al., in preparation;NA	cis	0.0203	5.46e-06	C	G	-27.8556	-158.626
HM13	20	rs6120713	20	turquoise	Joehanes et al., in preparation;Westra et al, 2013;	cis	0.0203	5.46e-06	C	G	-27.8556	-158.626
HM13	20	rs6120713	20	turquoise	Joehanes et al., in preparation;Westra et al, 2013;	cis	0.0203	5.46e-06	C	G	-27.8556	-158.626
HM13	20	rs6059906	20	turquoise	Joehanes et al., in preparation;NA	cis	0.0181	5.47e-06	G	T	-27.8431	-158.494
HM13	20	rs6059906	20	turquoise	Joehanes et al., in preparation;Westra et al, 2013;	cis	0.0181	5.47e-06	G	T	-27.8431	-158.494
HM13	20	rs6059906	20	turquoise	Joehanes et al., in preparation;Westra et al, 2013;	cis	0.0181	5.47e-06	G	T	-27.8431	-158.494
HM13	20	rs6059906	20	turquoise	Joehanes et al., in preparation;Westra et al, 2013;	cis	0.0181	5.47e-06	G	T	-27.8431	-158.494
HM13	20	rs6059899	20	turquoise	Joehanes et al., in preparation;NA	cis	0.0181	5.48e-06	G	T	-27.8044	-158.086
HM13	20	rs6059899	20	turquoise	Joehanes et al., in preparation;Westra et al, 2013;	cis	0.0181	5.48e-06	G	T	-27.8044	-158.086
HM13	20	rs6059899	20	turquoise	Joehanes et al., in preparation;Westra et al, 2013;	cis	0.0181	5.48e-06	G	T	-27.8044	-158.086
HM13	20	rs6059899	20	turquoise	Joehanes et al., in preparation;Westra et al, 2013;	cis	0.0181	5.48e-06	G	T	-27.8044	-158.086
HM13	20	rs6058069	20	turquoise	Joehanes et al., in preparation;Westra et al, 2013;	cis	0.018	5.75e-06	A	C	-27.8248	-158.301
HM13	20	rs6058069	20	turquoise	Joehanes et al., in preparation;Westra et al, 2013;	cis	0.018	5.75e-06	A	C	-27.8248	-158.301
HM13	20	rs6058069	20	turquoise	Joehanes et al., in preparation;NA	cis	0.018	5.75e-06	A	C	-27.8248	-158.301
HM13	20	rs6058069	20	turquoise	Joehanes et al., in preparation;Westra et al, 2013;	cis	0.018	5.75e-06	A	C	-27.8248	-158.301
HM13	20	rs6058035	20	turquoise	Joehanes et al., in preparation;NA	cis	0.0178	5.78e-06	G	A	-27.8026	-158.067
HM13	20	rs6058035	20	turquoise	Joehanes et al., in preparation;Westra et al, 2013;	cis	0.0178	5.78e-06	G	A	-27.8026	-158.067
HM13	20	rs6058035	20	turquoise	Joehanes et al., in preparation;Westra et al, 2013;	cis	0.0178	5.78e-06	G	A	-27.8026	-158.067
HM13	20	rs6058035	20	turquoise	Joehanes et al., in preparation;Westra et al, 2013;	cis	0.0178	5.78e-06	G	A	-27.8026	-158.067
HM13	20	rs6058033	20	turquoise	Joehanes et al., in preparation;Westra et al, 2013;	cis	0.0178	5.83e-06	C	G	-27.7993	-158.032
HM13	20	rs6058033	20	turquoise	Joehanes et al., in preparation;Westra et al, 2013;	cis	0.0178	5.83e-06	C	G	-27.7993	-158.032
HM13	20	rs6058033	20	turquoise	Joehanes et al., in preparation;Westra et al, 2013;	cis	0.0178	5.83e-06	C	G	-27.7993	-158.032
HM13	20	rs6058033	20	turquoise	Joehanes et al., in preparation;NA	cis	0.0178	5.83e-06	C	G	-27.7993	-158.032
HM13	20	rs6059781	20	turquoise	Joehanes et al., in preparation;Westra et al, 2013;	cis	0.0179	5.85e-06	T	C	-27.7973	-158.011
HM13	20	rs6059781	20	turquoise	Joehanes et al., in preparation;NA	cis	0.0179	5.85e-06	T	C	-27.7973	-158.011
HM13	20	rs6059781	20	turquoise	Joehanes et al., in preparation;Westra et al, 2013;	cis	0.0179	5.85e-06	T	C	-27.7973	-158.011
HM13	20	rs6059781	20	turquoise	Joehanes et al., in preparation;Westra et al, 2013;	cis	0.0179	5.85e-06	T	C	-27.7973	-158.011
HM13	20	rs6088462	20	turquoise	Joehanes et al., in preparation;Westra et al, 2013;	cis	0.0181	5.87e-06	T	C	-27.7898	-157.932
HM13	20	rs6088462	20	turquoise	Joehanes et al., in preparation;NA	cis	0.0181	5.87e-06	T	C	-27.7898	-157.932
HM13	20	rs6088462	20	turquoise	Joehanes et al., in preparation;Westra et al, 2013;	cis	0.0181	5.87e-06	T	C	-27.7898	-157.932
HM13	20	rs6088462	20	turquoise	Joehanes et al., in preparation;Westra et al, 2013;	cis	0.0181	5.87e-06	T	C	-27.7898	-157.932
HM13	20	rs6059727	20	turquoise	Joehanes et al., in preparation;Westra et al, 2013;	cis	0.0185	5.99e-06	G	A	-27.8094	-158.139
HM13	20	rs6059727	20	turquoise	Joehanes et al., in preparation;Westra et al, 2013;	cis	0.0185	5.99e-06	G	A	-27.8094	-158.139
HM13	20	rs6059727	20	turquoise	Joehanes et al., in preparation;NA	cis	0.0185	5.99e-06	G	A	-27.8094	-158.139
HM13	20	rs6059727	20	turquoise	Joehanes et al., in preparation;Westra et al, 2013;	cis	0.0185	5.99e-06	G	A	-27.8094	-158.139
HM13	20	rs6057968	20	turquoise	Joehanes et al., in preparation;Westra et al, 2013;	cis	0.0157	6.04e-06	A	T	-27.5706	-155.631
HM13	20	rs6057968	20	turquoise	Joehanes et al., in preparation;Westra et al, 2013;	cis	0.0157	6.04e-06	A	T	-27.5706	-155.631
HM13	20	rs6057968	20	turquoise	Joehanes et al., in preparation;Westra et al, 2013;	cis	0.0157	6.04e-06	A	T	-27.5706	-155.631
HM13	20	rs6057968	20	turquoise	Joehanes et al., in preparation;NA	cis	0.0157	6.04e-06	A	T	-27.5706	-155.631
HM13	20	rs6058022	20	turquoise	Joehanes et al., in preparation;Westra et al, 2013;	cis	0.0177	6.08e-06	G	A	-27.7832	-157.863
HM13	20	rs6058022	20	turquoise	Joehanes et al., in preparation;NA	cis	0.0177	6.08e-06	G	A	-27.7832	-157.863
HM13	20	rs6058022	20	turquoise	Joehanes et al., in preparation;Westra et al, 2013;	cis	0.0177	6.08e-06	G	A	-27.7832	-157.863
HM13	20	rs6058022	20	turquoise	Joehanes et al., in preparation;Westra et al, 2013;	cis	0.0177	6.08e-06	G	A	-27.7832	-157.863
HM13	20	rs6120719	20	turquoise	Joehanes et al., in preparation;Westra et al, 2013;	cis	0.0232	6.37e-06	T	G	-27.8825	-158.91
HM13	20	rs6120719	20	turquoise	Joehanes et al., in preparation;NA	cis	0.0232	6.37e-06	T	G	-27.8825	-158.91
HM13	20	rs6120719	20	turquoise	Joehanes et al., in preparation;Westra et al, 2013;	cis	0.0232	6.37e-06	T	G	-27.8825	-158.91
HM13	20	rs6120719	20	turquoise	Joehanes et al., in preparation;Westra et al, 2013;	cis	0.0232	6.37e-06	T	G	-27.8825	-158.91
HM13	20	rs6059702	20	turquoise	Joehanes et al., in preparation;NA	cis	0.0185	6.46e-06	A	T	-27.7854	-157.886
HM13	20	rs6059702	20	turquoise	Joehanes et al., in preparation;Westra et al, 2013;	cis	0.0185	6.46e-06	A	T	-27.7854	-157.886
HM13	20	rs6059702	20	turquoise	Joehanes et al., in preparation;Westra et al, 2013;	cis	0.0185	6.46e-06	A	T	-27.7854	-157.886
HM13	20	rs6059702	20	turquoise	Joehanes et al., in preparation;Westra et al, 2013;	cis	0.0185	6.46e-06	A	T	-27.7854	-157.886
HM13	20	rs6119442	20	turquoise	Joehanes et al., in preparation;NA	cis	0.0209	7.51e-06	T	C	-27.5501	-155.416
HM13	20	rs6119442	20	turquoise	Joehanes et al., in preparation;Westra et al, 2013;	cis	0.0209	7.51e-06	T	C	-27.5501	-155.416
HM13	20	rs6119442	20	turquoise	Joehanes et al., in preparation;Westra et al, 2013;	cis	0.0209	7.51e-06	T	C	-27.5501	-155.416
HM13	20	rs6119442	20	turquoise	Joehanes et al., in preparation;Westra et al, 2013;	cis	0.0209	7.51e-06	T	C	-27.5501	-155.416
HM13	20	rs1115713	20	turquoise	Joehanes et al., in preparation;Westra et al, 2013;	cis	0.0225	8.65e-06	A	G	-24.9999	-129.676
HM13	20	rs1115713	20	turquoise	Joehanes et al., in preparation;Westra et al, 2013;	cis	0.0225	8.65e-06	A	G	-24.9999	-129.676
HM13	20	rs1115713	20	turquoise	Joehanes et al., in preparation;NA	cis	0.0225	8.65e-06	A	G	-24.9999	-129.676
HM13	20	rs1115713	20	turquoise	Joehanes et al., in preparation;Westra et al, 2013;	cis	0.0225	8.65e-06	A	G	-24.9999	-129.676
HSPA1B	6	rs805303	6	blue	Westra et al, 2013;	cis	1.28e-06	7.07e-05	NA	NA	NA	NA
HSPA1B	6	rs805303	6	blue	Fehrmann et al, 2011;	cis	1.28e-06	7.07e-05	NA	NA	NA	NA
HSPA1B	6	rs2242660	6	blue	Westra et al, 2013;	cis	1.3e-06	7.35e-05	NA	NA	NA	NA
HSPA1B	6	rs2242660	6	blue	Fehrmann et al, 2011;	cis	1.3e-06	7.35e-05	NA	NA	NA	NA
HSPA1B	6	rs805257	6	blue	Westra et al, 2013;	cis	2.21e-06	9.24e-05	NA	NA	NA	NA
HSPA1B	6	rs805301	6	blue	Westra et al, 2013;	cis	2.31e-06	9.4e-05	NA	NA	NA	NA
HSPA1B	6	rs1266076	6	blue	Westra et al, 2013;	cis	2.23e-06	0.000105	NA	NA	NA	NA
HSPA1B	6	rs1077393	6	blue	Fehrmann et al, 2011;	cis	2.22e-06	0.000562	NA	NA	NA	NA
HSPA1B	6	rs1077393	6	blue	Westra et al, 2013;	cis	2.22e-06	0.000562	NA	NA	NA	NA
HSPA1B	6	rs2736155	6	blue	Westra et al, 2013;	cis	2.17e-06	0.000563	NA	NA	NA	NA
IER3	6	rs805303	6	blue	Joehanes et al., in preparation;NA	cis	1.28e-06	7.07e-05	G	A	-4.62536	-5.41685
IER3	6	rs2242660	6	blue	Joehanes et al., in preparation;NA	cis	1.3e-06	7.35e-05	G	A	-4.42444	-5.00588
IER3	6	rs805257	6	blue	Joehanes et al., in preparation;NA	cis	2.21e-06	9.24e-05	A	G	-4.59804	-5.35999
IER3	6	rs805301	6	blue	Joehanes et al., in preparation;NA	cis	2.31e-06	9.4e-05	A	C	-4.59248	-5.34845
IER3	6	rs1266076	6	blue	Joehanes et al., in preparation;NA	cis	2.23e-06	0.000105	T	G	-4.45273	-5.06275
IL8	4	rs653178	12	turquoise	Westra et al, 2013;	trans	9.3e-10	1.64e-14	NA	NA	NA	NA
IL8	4	rs653178	12	turquoise	Westra et al, 2013;	trans	9.3e-10	1.64e-14	NA	NA	NA	NA
IL8	4	rs3184504	12	turquoise	Westra et al, 2013;	trans	1.69e-09	2.33e-14	NA	NA	NA	NA
IL8	4	rs3184504	12	turquoise	Westra et al, 2013;	trans	1.69e-09	2.33e-14	NA	NA	NA	NA
IL8	4	rs10774625	12	turquoise	Westra et al, 2013;	trans	1.13e-09	4.31e-14	NA	NA	NA	NA
IL8	4	rs11065987	12	turquoise	Westra et al, 2013;	trans	2.12e-08	3.43e-12	NA	NA	NA	NA
LST1	6	rs805303	6	turquoise	Fehrmann et al, 2011;	cis	1.28e-06	7.07e-05	NA	NA	NA	NA
LST1	6	rs805303	6	turquoise	Fehrmann et al, 2011;	cis	1.28e-06	7.07e-05	NA	NA	NA	NA
LST1	6	rs2242660	6	turquoise	Fehrmann et al, 2011;	cis	1.3e-06	7.35e-05	NA	NA	NA	NA
LST1	6	rs2242660	6	turquoise	Fehrmann et al, 2011;	cis	1.3e-06	7.35e-05	NA	NA	NA	NA
LST1	6	rs1077393	6	turquoise	Joehanes et al., in preparation;NA	cis	2.22e-06	0.000562	A	G	4.12741	-4.42879
LST1	6	rs2736155	6	turquoise	Joehanes et al., in preparation;NA	cis	2.17e-06	0.000563	G	C	3.9834	-4.16203
LY6G5B	6	rs805303	6	turquoise	Joehanes et al., in preparation;NA	cis	1.28e-06	7.07e-05	G	A	9.42724	-20.21
LY6G5B	6	rs2242660	6	turquoise	Joehanes et al., in preparation;NA	cis	1.3e-06	7.35e-05	G	A	9.29167	-19.662
LY6G5B	6	rs805257	6	turquoise	Joehanes et al., in preparation;NA	cis	2.21e-06	9.24e-05	A	G	9.4595	-20.3415
LY6G5B	6	rs805301	6	turquoise	Joehanes et al., in preparation;NA	cis	2.31e-06	9.4e-05	A	C	9.42287	-20.1922
LY6G5B	6	rs1266076	6	turquoise	Joehanes et al., in preparation;NA	cis	2.23e-06	0.000105	T	G	9.51707	-20.5773
MAP4	3	rs7651237	3	turquoise	Joehanes et al., in preparation;NA	cis	1.51e-05	6.12e-06	G	A	12.2214	-33.1615
MAP4	3	rs6803741	3	turquoise	Joehanes et al., in preparation;NA	cis	1.41e-05	8.08e-06	T	C	12.9753	-37.1896
MAP4	3	rs6442101	3	turquoise	Joehanes et al., in preparation;NA	cis	1.81e-05	8.8e-06	T	C	12.9495	-37.0483
MAP4	3	rs6797587	3	turquoise	Joehanes et al., in preparation;NA	cis	2.03e-06	1.54e-05	G	A	9.94448	-22.3698
MAP4	3	rs6766754	3	turquoise	Joehanes et al., in preparation;NA	cis	3.12e-06	2.44e-05	C	T	9.82413	-21.8575
MAP4	3	rs9822496	3	turquoise	Joehanes et al., in preparation;NA	cis	3.48e-06	2.54e-05	T	C	9.72235	-21.4289
MAP4	3	rs7374376	3	turquoise	Joehanes et al., in preparation;NA	cis	3.76e-06	2.65e-05	C	T	10.0405	-22.7826
MAP4	3	rs12495221	3	turquoise	Joehanes et al., in preparation;NA	cis	3.1e-06	2.7e-05	T	C	9.77051	-21.6312
MAP4	3	rs12494304	3	turquoise	Joehanes et al., in preparation;NA	cis	3.89e-06	2.74e-05	T	C	9.87237	-22.0621
MAP4	3	rs6800730	3	turquoise	Joehanes et al., in preparation;NA	cis	3.49e-06	2.76e-05	G	A	10.0046	-22.6278
MAP4	3	rs12496784	3	turquoise	Joehanes et al., in preparation;NA	cis	3.12e-06	3.14e-05	T	C	9.70854	-21.3711
MAP4	3	rs6442109	3	turquoise	Joehanes et al., in preparation;NA	cis	2.87e-06	3.27e-05	A	G	9.85853	-22.0034
MAP4	3	rs7617773	3	turquoise	Joehanes et al., in preparation;NA	cis	2.84e-06	3.3e-05	T	C	9.79706	-21.7431
MAP4	3	rs6442108	3	turquoise	Joehanes et al., in preparation;NA	cis	2.9e-06	3.3e-05	C	G	9.85777	-22.0001
MAP4	3	rs9832957	3	turquoise	Joehanes et al., in preparation;NA	cis	4.78e-06	4.96e-05	G	A	9.79246	-21.7237
MFN2	1	rs6668659	1	blue	Joehanes et al., in preparation;Westra et al, 2013;	cis	3.98e-06	2.59e-06	T	G	7.36569	-12.6911
MFN2	1	rs12406089	1	blue	Joehanes et al., in preparation;Westra et al, 2013;	cis	9.39e-06	3.25e-06	C	G	7.34467	-12.6234
MFN2	1	rs13306567	1	blue	Joehanes et al., in preparation;Westra et al, 2013;	cis	5.34e-06	4.76e-06	C	G	-8.43615	-16.3771
MFN2	1	rs6676300	1	blue	Joehanes et al., in preparation;NA	cis	2.09e-05	5.62e-06	A	G	6.02255	-8.7366
MFN2	1	rs1801131	1	blue	Joehanes et al., in preparation;Westra et al, 2013;	cis	2.87e-06	1.32e-05	T	G	6.60417	-10.3572
MFN2	1	rs17375901	1	blue	Joehanes et al., in preparation;Westra et al, 2013;	cis	7.53e-08	1.53e-05	C	T	5.68125	-7.85099
MFN2	1	rs17376328	1	blue	Joehanes et al., in preparation;Fehrmann et al, 2011;	cis	4.1e-07	1.91e-05	G	A	5.68836	-7.86892
MFN2	1	rs17376328	1	blue	Joehanes et al., in preparation;Westra et al, 2013;	cis	4.1e-07	1.91e-05	G	A	5.68836	-7.86892
MFN2	1	rs5068	1	blue	Joehanes et al., in preparation;Westra et al, 2013;	cis	1.86e-07	3.03e-05	A	G	6.34309	-9.61237
MSH5	6	rs805257	6	blue	Joehanes et al., in preparation;NA	cis	2.21e-06	9.24e-05	A	G	6.29576	-9.48037
MSH5	6	rs805301	6	blue	Joehanes et al., in preparation;NA	cis	2.31e-06	9.4e-05	A	C	6.14061	-9.0542
MSH5	6	rs1266076	6	blue	Joehanes et al., in preparation;NA	cis	2.23e-06	0.000105	T	G	6.23558	-9.31389
MSH5	6	rs2736155	6	blue	Joehanes et al., in preparation;NA	cis	2.17e-06	0.000563	G	C	-5.83966	-8.25603
NAA25	12	rs3742004	12	blue	Joehanes et al., in preparation;NA	cis	1.01e-06	2.15e-08	A	G	-4.41974	-4.99647
NAA25	12	rs11065898	12	blue	Joehanes et al., in preparation;NA	cis	5.53e-06	2.54e-08	C	T	-5.86918	-8.33265
NAA25	12	rs10774623	12	blue	Joehanes et al., in preparation;NA	cis	2.63e-06	2.98e-08	A	G	-6.67793	-10.5727
NAA25	12	rs695871	12	blue	Joehanes et al., in preparation;NA	cis	1.64e-05	3.12e-08	G	C	5.84756	-8.27649
NAA25	12	rs7302763	12	blue	Joehanes et al., in preparation;NA	cis	2.81e-06	3.19e-08	C	T	-6.72132	-10.7006
NAA25	12	rs10849946	12	blue	Joehanes et al., in preparation;NA	cis	2.82e-06	3.23e-08	C	G	6.41608	-9.81775
NAA25	12	rs4766573	12	blue	Joehanes et al., in preparation;NA	cis	2.78e-06	3.24e-08	C	A	-6.50315	-10.0656
NAA25	12	rs10849944	12	blue	Joehanes et al., in preparation;NA	cis	3.14e-06	3.52e-08	T	C	-6.47316	-9.97989
NAA25	12	rs11065884	12	blue	Joehanes et al., in preparation;NA	cis	3.4e-06	3.57e-08	G	A	6.47397	-9.98222
NAA25	12	rs7306529	12	blue	Joehanes et al., in preparation;NA	cis	3.87e-06	4.87e-08	T	C	-3.92307	-4.05281
NAA25	12	rs10219736	12	blue	Joehanes et al., in preparation;NA	cis	3.28e-06	4.88e-08	C	T	-3.94749	-4.09684
NAA25	12	rs2239195	12	blue	Joehanes et al., in preparation;NA	cis	1.25e-05	5.54e-08	G	T	-5.89448	-8.39862
NAA25	12	rs3803167	12	blue	Joehanes et al., in preparation;NA	cis	2.16e-06	7.24e-08	C	T	4.00537	-4.20219
NAA25	12	rs7312913	12	blue	Joehanes et al., in preparation;NA	cis	2.36e-06	7.56e-08	A	G	-4.04288	-4.27119
NAA25	12	rs12423926	12	blue	Joehanes et al., in preparation;NA	cis	5.71e-06	8.37e-08	A	G	-3.92017	-4.04761
NAA25	12	rs12580300	12	blue	Joehanes et al., in preparation;NA	cis	1.5e-05	9.54e-08	G	A	-5.96849	-8.59311
NAA25	12	rs10849947	12	blue	Joehanes et al., in preparation;NA	cis	1.51e-05	9.54e-08	C	T	5.50386	-7.40976
NAA25	12	rs616559	12	blue	Joehanes et al., in preparation;NA	cis	1.56e-05	9.56e-08	T	C	-5.85262	-8.28962
NAA25	12	rs7398833	12	blue	Joehanes et al., in preparation;NA	cis	2.68e-06	9.58e-08	C	T	4.18263	-4.53332
NAA25	12	rs2283358	12	blue	Joehanes et al., in preparation;NA	cis	1.54e-05	9.87e-08	C	T	-5.93066	-8.4934
NAA25	12	rs638791	12	blue	Joehanes et al., in preparation;NA	cis	1.57e-05	1.04e-07	A	G	-6.09234	-8.92365
NAA25	12	rs7296313	12	blue	Joehanes et al., in preparation;NA	cis	2.17e-05	1.05e-07	T	C	-5.46412	-7.3127
NAA25	12	rs6490162	12	blue	Joehanes et al., in preparation;NA	cis	1.27e-05	1.06e-07	T	C	-5.73061	-7.97608
NAA25	12	rs625093	12	blue	Joehanes et al., in preparation;NA	cis	1.59e-05	1.09e-07	A	G	-6.09672	-8.93546
NAA25	12	rs7398343	12	blue	Joehanes et al., in preparation;NA	cis	3.74e-06	1.16e-07	C	A	3.89704	-4.00616
NAA25	12	rs2339816	12	blue	Joehanes et al., in preparation;NA	cis	1.49e-05	1.16e-07	T	C	-5.90432	-8.42434
NAA25	12	rs616513	12	blue	Joehanes et al., in preparation;NA	cis	1.67e-05	1.16e-07	T	G	5.62401	-7.70719
NAA25	12	rs10849949	12	blue	Joehanes et al., in preparation;NA	cis	1.6e-05	1.18e-07	G	A	5.42035	-7.20656
NAA25	12	rs1029388	12	blue	Joehanes et al., in preparation;NA	cis	1.72e-05	1.2e-07	C	T	5.45118	-7.28125
NAA25	12	rs2238154	12	blue	Joehanes et al., in preparation;NA	cis	1.83e-05	1.21e-07	A	C	5.44082	-7.25611
NAA25	12	rs2301622	12	blue	Joehanes et al., in preparation;NA	cis	1.49e-05	1.22e-07	G	C	5.42161	-7.20961
NAA25	12	rs657197	12	blue	Joehanes et al., in preparation;NA	cis	1.43e-05	1.23e-07	A	C	5.58016	-7.59793
NAA25	12	rs628825	12	blue	Joehanes et al., in preparation;NA	cis	1.38e-05	1.24e-07	T	C	5.61164	-7.67628
NAA25	12	rs688812	12	blue	Joehanes et al., in preparation;NA	cis	1.39e-05	1.26e-07	C	T	-6.09534	-8.93173
NAA25	12	rs607316	12	blue	Joehanes et al., in preparation;NA	cis	1.38e-05	1.27e-07	C	T	-5.87212	-8.3403
NAA25	12	rs2301621	12	blue	Joehanes et al., in preparation;NA	cis	1.48e-05	1.28e-07	C	T	-5.88458	-8.37276
NAA25	12	rs630512	12	blue	Joehanes et al., in preparation;NA	cis	1.45e-05	1.29e-07	T	C	5.61275	-7.67906
NAA25	12	rs616668	12	blue	Joehanes et al., in preparation;NA	cis	1.87e-05	1.29e-07	T	G	-6.10674	-8.96249
NAA25	12	rs2073950	12	blue	Joehanes et al., in preparation;NA	cis	1.69e-05	1.31e-07	C	T	-5.8829	-8.36839
NAA25	12	rs10774631	12	blue	Joehanes et al., in preparation;NA	cis	1.93e-05	1.38e-07	G	A	-6.33893	-9.60072
NAA25	12	rs12369009	12	blue	Joehanes et al., in preparation;NA	cis	1.9e-05	1.4e-07	G	T	5.88117	-8.36388
NAA25	12	rs10774619	12	blue	Joehanes et al., in preparation;NA	cis	2.74e-06	1.47e-07	A	G	3.93983	-4.08302
NAA25	12	rs739496	12	blue	Joehanes et al., in preparation;NA	cis	2.67e-05	1.49e-07	A	G	-5.62227	-7.70284
NAA25	12	rs648997	12	blue	Joehanes et al., in preparation;NA	cis	6.39e-06	1.67e-07	T	C	5.72091	-7.9514
NAA25	12	rs7297186	12	blue	Joehanes et al., in preparation;NA	cis	2.86e-06	1.69e-07	C	T	3.89385	-4.00047
NAA25	12	rs6490072	12	blue	Joehanes et al., in preparation;NA	cis	4.43e-06	1.78e-07	T	G	4.19136	-4.54996
NAA25	12	rs848132	12	blue	Joehanes et al., in preparation;NA	cis	2.07e-05	2.1e-07	C	A	-6.09846	-8.94014
NAA25	12	rs593226	12	blue	Joehanes et al., in preparation;NA	cis	1.24e-05	2.7e-07	G	A	5.81131	-8.18275
NAA25	12	rs659964	12	blue	Joehanes et al., in preparation;NA	cis	0.00011	3.65e-07	G	C	-7.86608	-14.3553
NAA25	12	rs632650	12	blue	Joehanes et al., in preparation;NA	cis	0.000113	3.79e-07	G	T	-7.88073	-14.4055
NAA25	12	rs6490055	12	blue	Joehanes et al., in preparation;NA	cis	2.96e-06	4.34e-07	G	A	3.90441	-4.01935
NAA25	12	rs10744777	12	blue	Joehanes et al., in preparation;NA	cis	6.24e-06	6.62e-07	C	T	5.07215	-6.39049
NAA25	12	rs2238151	12	blue	Joehanes et al., in preparation;NA	cis	7.14e-06	6.77e-07	C	T	5.11009	-6.47697
NAA25	12	rs609230	12	blue	Joehanes et al., in preparation;NA	cis	0.000191	1e-06	C	T	-8.41327	-16.2934
NAA25	12	rs3809274	12	blue	Joehanes et al., in preparation;NA	cis	0.000235	1.1e-06	G	C	-7.74097	-13.9295
NAA25	12	rs7136874	12	blue	Joehanes et al., in preparation;NA	cis	0.000259	1.16e-06	T	C	7.72625	-13.8798
NAA25	12	rs617044	12	blue	Joehanes et al., in preparation;NA	cis	0.000226	1.17e-06	T	C	-8.37978	-16.1712
NAA25	12	rs649406	12	blue	Joehanes et al., in preparation;NA	cis	0.00022	1.22e-06	T	C	-7.97218	-14.7214
NAA25	12	rs630616	12	blue	Joehanes et al., in preparation;NA	cis	0.000198	1.25e-06	T	C	-8.47623	-16.5243
NAA25	12	rs3809276	12	blue	Joehanes et al., in preparation;NA	cis	0.000226	1.25e-06	A	G	-7.69763	-13.7835
NAA25	12	rs1344438	12	blue	Joehanes et al., in preparation;NA	cis	3.1e-05	1.28e-06	G	C	4.01381	-4.21766
NAA25	12	rs440	12	blue	Joehanes et al., in preparation;NA	cis	6.34e-05	1.31e-06	T	C	-8.5103	-16.6499
NAA25	12	rs7977828	12	blue	Joehanes et al., in preparation;NA	cis	0.000262	1.37e-06	A	G	-7.84033	-14.2671
NAA25	12	rs627308	12	blue	Joehanes et al., in preparation;NA	cis	0.000268	1.38e-06	C	A	-8.01655	-14.8759
NAA25	12	rs847895	12	blue	Joehanes et al., in preparation;NA	cis	0.000266	1.45e-06	T	C	-8.33253	-15.9996
NAA25	12	rs9300319	12	blue	Joehanes et al., in preparation;NA	cis	0.000267	1.47e-06	C	T	7.57824	-13.3853
NAA25	12	rs7296651	12	blue	Joehanes et al., in preparation;NA	cis	0.000153	1.51e-06	G	C	7.82622	-14.2189
NAA25	12	rs4767293	12	blue	Joehanes et al., in preparation;NA	cis	7.98e-06	1.52e-06	G	A	4.99456	-6.21547
NAA25	12	rs10744773	12	blue	Joehanes et al., in preparation;NA	cis	0.000267	1.54e-06	A	C	7.66872	-13.6865
NAA25	12	rs4646777	12	blue	Joehanes et al., in preparation;NA	cis	0.000185	1.57e-06	G	A	-8.5092	-16.6459
NAA25	12	rs4646778	12	blue	Joehanes et al., in preparation;NA	cis	0.000173	1.65e-06	C	A	-8.50249	-16.6211
NAA25	12	rs1544396	12	blue	Joehanes et al., in preparation;NA	cis	0.000266	1.66e-06	T	C	-7.65997	-13.6572
NAA25	12	rs7962138	12	blue	Joehanes et al., in preparation;NA	cis	0.000242	1.74e-06	A	G	-8.02619	-14.9096
NAA25	12	rs16941759	12	blue	Joehanes et al., in preparation;NA	cis	0.000116	1.76e-06	G	A	-8.00371	-14.8311
NAA25	12	rs933307	12	blue	Joehanes et al., in preparation;NA	cis	3.42e-05	1.77e-06	T	G	3.96116	-4.1216
NAA25	12	rs608848	12	blue	Joehanes et al., in preparation;NA	cis	9.63e-06	1.78e-06	T	C	6.27554	-9.42425
NAA25	12	rs7300320	12	blue	Joehanes et al., in preparation;NA	cis	0.000159	1.81e-06	G	A	-8.0164	-14.8754
NAA25	12	rs7297760	12	blue	Joehanes et al., in preparation;NA	cis	0.000178	1.81e-06	A	C	-7.94114	-14.6138
NAA25	12	rs2158030	12	blue	Joehanes et al., in preparation;NA	cis	0.00015	1.9e-06	T	C	-7.9539	-14.658
NAA25	12	rs2106697	12	blue	Joehanes et al., in preparation;NA	cis	0.000169	1.91e-06	C	T	7.64013	-13.591
NAA25	12	rs6489817	12	blue	Joehanes et al., in preparation;NA	cis	0.000146	1.93e-06	A	C	-7.956	-14.6653
NAA25	12	rs10849974	12	blue	Joehanes et al., in preparation;NA	cis	0.000163	1.93e-06	C	T	-8.04305	-14.9686
NAA25	12	rs9971871	12	blue	Joehanes et al., in preparation;NA	cis	9.61e-05	1.96e-06	T	C	-8.04401	-14.9719
NAA25	12	rs1981517	12	blue	Joehanes et al., in preparation;NA	cis	0.000126	1.97e-06	A	G	-7.92072	-14.5432
NAA25	12	rs9630276	12	blue	Joehanes et al., in preparation;NA	cis	0.0001	2.01e-06	A	G	7.56472	-13.3406
NAA25	12	rs6489819	12	blue	Joehanes et al., in preparation;NA	cis	0.000126	2.01e-06	C	A	-7.66383	-13.6702
NAA25	12	rs11066099	12	blue	Joehanes et al., in preparation;NA	cis	0.000107	2.02e-06	G	C	7.56507	-13.3417
NAA25	12	rs7976557	12	blue	Joehanes et al., in preparation;NA	cis	0.00015	2.03e-06	T	C	-7.95249	-14.6531
NAA25	12	rs4766705	12	blue	Joehanes et al., in preparation;NA	cis	0.000122	2.05e-06	C	A	-7.55439	-13.3065
NAA25	12	rs11066051	12	blue	Joehanes et al., in preparation;NA	cis	0.000149	2.05e-06	G	C	-7.56807	-13.3517
NAA25	12	rs2339908	12	blue	Joehanes et al., in preparation;NA	cis	9.1e-05	2.07e-06	G	A	-7.95583	-14.6647
NAA25	12	rs7295722	12	blue	Joehanes et al., in preparation;NA	cis	0.000103	2.07e-06	C	T	-7.60767	-13.4829
NAA25	12	rs640783	12	blue	Joehanes et al., in preparation;NA	cis	0.000236	2.07e-06	A	G	-8.01446	-14.8686
NAA25	12	rs9788231	12	blue	Joehanes et al., in preparation;NA	cis	0.000114	2.09e-06	A	C	-7.61803	-13.5174
NAA25	12	rs7295665	12	blue	Joehanes et al., in preparation;NA	cis	0.000119	2.09e-06	T	C	-7.9928	-14.7931
NAA25	12	rs7961704	12	blue	Joehanes et al., in preparation;NA	cis	0.000137	2.09e-06	T	C	-7.93152	-14.5805
NAA25	12	rs3213628	12	blue	Joehanes et al., in preparation;NA	cis	0.000169	2.09e-06	G	T	-7.95394	-14.6581
NAA25	12	rs2097701	12	blue	Joehanes et al., in preparation;NA	cis	0.00014	2.1e-06	T	G	-7.93791	-14.6027
NAA25	12	rs7294623	12	blue	Joehanes et al., in preparation;NA	cis	0.00014	2.1e-06	G	A	-7.93558	-14.5946
NAA25	12	rs3752632	12	blue	Joehanes et al., in preparation;NA	cis	0.000123	2.13e-06	C	T	-7.62016	-13.5244
NAA25	12	rs3741998	12	blue	Joehanes et al., in preparation;NA	cis	0.000126	2.13e-06	A	G	-7.99169	-14.7893
NAA25	12	rs9971746	12	blue	Joehanes et al., in preparation;NA	cis	0.00013	2.14e-06	C	T	-7.99642	-14.8057
NAA25	12	rs1016079	12	blue	Joehanes et al., in preparation;NA	cis	8.63e-05	2.17e-06	T	G	-7.94116	-14.6139
NAA25	12	rs2285695	12	blue	Joehanes et al., in preparation;NA	cis	0.000126	2.17e-06	T	G	-7.61649	-13.5122
NAA25	12	rs11066089	12	blue	Joehanes et al., in preparation;NA	cis	0.00013	2.19e-06	C	A	-8.01795	-14.8808
NAA25	12	rs6489818	12	blue	Joehanes et al., in preparation;NA	cis	0.000151	2.19e-06	A	G	7.53163	-13.2315
NAA25	12	rs1016078	12	blue	Joehanes et al., in preparation;NA	cis	0.000106	2.2e-06	C	A	-7.9728	-14.7236
NAA25	12	rs847898	12	blue	Joehanes et al., in preparation;NA	cis	0.000279	2.21e-06	T	C	-8.01411	-14.8674
NAA25	12	rs1005902	12	blue	Joehanes et al., in preparation;NA	cis	3.95e-06	2.25e-06	G	T	6.59194	-10.3216
NAA25	12	rs11066090	12	blue	Joehanes et al., in preparation;NA	cis	0.000136	2.25e-06	T	C	-7.62228	-13.5315
NAA25	12	rs642898	12	blue	Joehanes et al., in preparation;NA	cis	1.1e-05	2.27e-06	G	A	6.30262	-9.49946
NAA25	12	rs3177647	12	blue	Joehanes et al., in preparation;NA	cis	0.000173	2.34e-06	C	T	-7.96238	-14.6874
NAA25	12	rs886205	12	blue	Joehanes et al., in preparation;NA	cis	0.000258	2.37e-06	G	A	7.99506	-14.801
NAA25	12	rs737280	12	blue	Joehanes et al., in preparation;NA	cis	9.54e-06	2.4e-06	C	T	6.40045	-9.77358
NAA25	12	rs11609628	12	blue	Joehanes et al., in preparation;NA	cis	0.000271	2.41e-06	G	A	-8.53875	-16.7552
NAA25	12	rs2238152	12	blue	Joehanes et al., in preparation;NA	cis	0.000282	2.44e-06	G	T	-8.54103	-16.7637
NAA25	12	rs7978737	12	blue	Joehanes et al., in preparation;NA	cis	0.000282	2.5e-06	C	T	-8.43848	-16.3857
NAA25	12	rs634389	12	blue	Joehanes et al., in preparation;NA	cis	0.000288	2.61e-06	C	G	-8.01409	-14.8673
NAA25	12	rs4767264	12	blue	Joehanes et al., in preparation;NA	cis	0.000144	2.63e-06	C	T	7.55815	-13.3189
NAA25	12	rs12423041	12	blue	Joehanes et al., in preparation;NA	cis	0.000129	2.66e-06	T	C	-7.74516	-13.9436
NAA25	12	rs12321677	12	blue	Joehanes et al., in preparation;NA	cis	0.000151	2.79e-06	G	A	-7.99209	-14.7906
NAA25	12	rs4767939	12	blue	Joehanes et al., in preparation;NA	cis	0.00035	2.86e-06	A	G	-8.1156	-15.2237
NAA25	12	rs2285810	12	blue	Joehanes et al., in preparation;NA	cis	4.56e-06	2.87e-06	C	T	6.57526	-10.2733
NAA25	12	rs7977534	12	blue	Joehanes et al., in preparation;NA	cis	4.66e-06	2.97e-06	C	T	6.59061	-10.3178
NAA25	12	rs10850024	12	blue	Joehanes et al., in preparation;NA	cis	4.48e-06	3.11e-06	A	C	6.59138	-10.32
NAA25	12	rs12423126	12	blue	Joehanes et al., in preparation;NA	cis	0.000141	3.24e-06	C	G	-7.96068	-14.6815
NAA25	12	rs12580178	12	blue	Joehanes et al., in preparation;NA	cis	6.23e-06	3.25e-06	G	A	4.2491	-4.66082
NAA25	12	rs11066054	12	blue	Joehanes et al., in preparation;NA	cis	0.000221	3.34e-06	G	T	-7.94652	-14.6324
NAA25	12	rs3742000	12	blue	Joehanes et al., in preparation;NA	cis	0.000134	3.52e-06	C	T	7.55936	-13.3229
NAA25	12	rs3752630	12	blue	Joehanes et al., in preparation;NA	cis	0.000163	3.71e-06	A	C	-7.99842	-14.8127
NAA25	12	rs4767284	12	blue	Joehanes et al., in preparation;NA	cis	6.16e-06	4.23e-06	A	G	6.288	-9.45882
NAA25	12	rs10744775	12	blue	Joehanes et al., in preparation;NA	cis	3.78e-05	4.25e-06	C	T	6.72598	-10.7143
NAA25	12	rs10850031	12	blue	Joehanes et al., in preparation;NA	cis	5.3e-06	4.48e-06	G	T	6.51278	-10.0932
NAA25	12	rs7959696	12	blue	Joehanes et al., in preparation;NA	cis	0.000192	4.81e-06	C	T	7.72877	-13.8883
NAA25	12	rs4767068	12	blue	Joehanes et al., in preparation;NA	cis	0.000357	4.86e-06	A	G	-7.58232	-13.3988
NAA25	12	rs11066284	12	blue	Joehanes et al., in preparation;NA	cis	0.000182	4.9e-06	A	T	7.70655	-13.8134
NAA25	12	rs7314282	12	blue	Joehanes et al., in preparation;NA	cis	6.58e-06	4.94e-06	G	A	6.37045	-9.68909
NAA25	12	rs2339973	12	blue	Joehanes et al., in preparation;NA	cis	6.77e-06	5.06e-06	T	C	6.40946	-9.79902
NAA25	12	rs1468253	12	blue	Joehanes et al., in preparation;NA	cis	0.000195	5.39e-06	C	T	7.71494	-13.8417
NAA25	12	rs4767364	12	blue	Joehanes et al., in preparation;NA	cis	8.36e-06	5.49e-06	A	G	6.42238	-9.83556
NAA25	12	rs601663	12	blue	Joehanes et al., in preparation;NA	cis	2.39e-05	5.69e-06	G	A	6.28924	-9.46227
NAA25	12	rs7304572	12	blue	Joehanes et al., in preparation;NA	cis	0.000246	6.06e-06	C	T	-7.60399	-13.4707
NAA25	12	rs7972112	12	blue	Joehanes et al., in preparation;NA	cis	0.000278	6.26e-06	A	T	7.63557	-13.5758
NAA25	12	rs2339941	12	blue	Joehanes et al., in preparation;NA	cis	0.000281	6.44e-06	T	G	7.59027	-13.4252
NAA25	12	rs10850003	12	blue	Joehanes et al., in preparation;NA	cis	0.000224	6.94e-06	A	G	7.46912	-13.0265
NAA25	12	rs7974383	12	blue	Joehanes et al., in preparation;NA	cis	0.000228	7.03e-06	G	T	7.72233	-13.8666
NAA25	12	rs6490294	12	blue	Joehanes et al., in preparation;NA	cis	0.000419	7.23e-06	A	C	8.03543	-14.9419
NAA25	12	rs11066322	12	blue	Joehanes et al., in preparation;NA	cis	0.000225	8.15e-06	G	A	-7.96136	-14.6839
NAA25	12	rs741334	12	blue	Joehanes et al., in preparation;NA	cis	7.57e-06	8.65e-06	G	A	6.16748	-9.12728
NMT1	17	rs12946454	17	turquoise	Joehanes et al., in preparation;Westra et al, 2013;	cis	8.91e-08	6.26e-05	A	T	4.70103	-5.57594
NMT1	17	rs4793172	17	turquoise	Joehanes et al., in preparation;Westra et al, 2013;	cis	1.11e-06	0.000227	T	A	5.48762	-7.37003
NMT1	17	rs2239923	17	turquoise	Joehanes et al., in preparation;Fehrmann et al, 2011;	cis	6.37e-07	0.000296	C	T	6.12047	-8.99962
NMT1	17	rs2239923	17	turquoise	Joehanes et al., in preparation;Westra et al, 2013;	cis	6.37e-07	0.000296	C	T	6.12047	-8.99962
NMT1	17	rs7213273	17	turquoise	Joehanes et al., in preparation;Westra et al, 2013;	cis	2.62e-06	0.000319	A	G	4.95353	-6.12395
NMT1	17	rs1053739	17	turquoise	Joehanes et al., in preparation;Westra et al, 2013;	cis	2.06e-06	0.000346	G	A	5.1809	-6.63997
NMT1	17	rs2239919	17	turquoise	Joehanes et al., in preparation;Westra et al, 2013;	cis	4.63e-06	0.000502	G	A	5.01642	-6.26454
NMT1	17	rs11657325	17	turquoise	Joehanes et al., in preparation;Westra et al, 2013;	cis	1.48e-06	0.000639	G	A	4.92759	-6.06643
NMT1	17	rs4792966	17	turquoise	Joehanes et al., in preparation;Westra et al, 2013;	cis	5.07e-06	0.000738	C	A	5.3599	-7.06129
NMT1	17	rs4413004	17	turquoise	Joehanes et al., in preparation;Westra et al, 2013;	cis	6.25e-06	0.00099	C	T	5.49495	-7.38796
NMT1	17	rs3744760	17	turquoise	Joehanes et al., in preparation;Westra et al, 2013;	cis	4.02e-06	0.00142	T	C	4.69294	-5.55883
NMT1	17	rs708381	17	turquoise	Joehanes et al., in preparation;Westra et al, 2013;	cis	6.46e-06	0.00142	T	C	5.48866	-7.37257
NMT1	17	rs12603813	17	turquoise	Joehanes et al., in preparation;Westra et al, 2013;	cis	3.69e-06	0.00144	T	C	4.95248	-6.12162
NSF	17	rs17608766	17	turquoise	Westra et al, 2013;	cis	7.33e-07	0.00949	NA	NA	NA	NA
PNPLA8	7	rs10953567	7	red	Westra et al, 2013;	cis	0.000341	6.53e-07	NA	NA	NA	NA
PNPLA8	7	rs17155428	7	red	Westra et al, 2013;	cis	7.7e-05	1.17e-06	NA	NA	NA	NA
PNPLA8	7	rs1159697	7	red	Westra et al, 2013;	cis	0.000148	1.87e-06	NA	NA	NA	NA
PNPLA8	7	rs40872	7	red	Westra et al, 2013;	cis	0.000829	1.89e-06	NA	NA	NA	NA
PNPLA8	7	rs10953569	7	red	Westra et al, 2013;	cis	0.000489	2.34e-06	NA	NA	NA	NA
PNPLA8	7	rs7785370	7	red	Westra et al, 2013;	cis	0.000499	2.39e-06	NA	NA	NA	NA
PNPLA8	7	rs2267888	7	red	Westra et al, 2013;	cis	0.000517	2.45e-06	NA	NA	NA	NA
PNPLA8	7	rs2193248	7	red	Westra et al, 2013;	cis	0.000536	2.71e-06	NA	NA	NA	NA
PNPLA8	7	rs6947492	7	red	Westra et al, 2013;	cis	0.00175	5.84e-06	NA	NA	NA	NA
PNPLA8	7	rs40886	7	red	Westra et al, 2013;	cis	0.00214	6.07e-06	NA	NA	NA	NA
PNPLA8	7	rs40878	7	red	Westra et al, 2013;	cis	0.00214	6.19e-06	NA	NA	NA	NA
PNPLA8	7	rs40843	7	red	Fehrmann et al, 2011;	cis	0.00227	6.22e-06	NA	NA	NA	NA
PNPLA8	7	rs40843	7	red	Westra et al, 2013;	cis	0.00227	6.22e-06	NA	NA	NA	NA
PNPLA8	7	rs11981670	7	red	Westra et al, 2013;	cis	0.00171	6.4e-06	NA	NA	NA	NA
PNPLA8	7	rs40908	7	red	Westra et al, 2013;	cis	0.00189	6.51e-06	NA	NA	NA	NA
PNPLA8	7	rs40899	7	red	Westra et al, 2013;	cis	0.00225	6.64e-06	NA	NA	NA	NA
PNPLA8	7	rs40910	7	red	Westra et al, 2013;	cis	0.00184	7.04e-06	NA	NA	NA	NA
PNPLA8	7	rs40900	7	red	Westra et al, 2013;	cis	0.00216	7.08e-06	NA	NA	NA	NA
PNPLA8	7	rs40902	7	red	Westra et al, 2013;	cis	0.00221	7.36e-06	NA	NA	NA	NA
PNPLA8	7	rs10487859	7	red	Westra et al, 2013;	cis	0.00259	7.92e-06	NA	NA	NA	NA
PNPLA8	7	rs6466238	7	red	Westra et al, 2013;	cis	0.00177	8.66e-06	NA	NA	NA	NA
PNPLA8	7	rs13229488	7	red	Westra et al, 2013;	cis	0.00252	8.88e-06	NA	NA	NA	NA
PNPLA8	7	rs13312593	7	red	Westra et al, 2013;	cis	0.0018	9.98e-06	NA	NA	NA	NA
PRDX5	11	rs320109	11	turquoise	Joehanes et al., in preparation;NA	cis	8.69e-06	0.00492	C	A	6.32121	-9.55123
SBF2	11	rs1580005	11	turquoise	Joehanes et al., in preparation;NA	cis	4.21e-06	0.000956	T	C	-15.4771	-52.1397
SBF2	11	rs1580006	11	turquoise	Joehanes et al., in preparation;NA	cis	4.5e-06	0.00104	A	T	-15.4881	-52.2112
SBF2	11	rs1580004	11	turquoise	Joehanes et al., in preparation;NA	cis	7.23e-06	0.00119	A	C	-14.8679	-48.2784
SBF2	11	rs7129220	11	turquoise	Joehanes et al., in preparation;NA	cis	1.18e-07	0.00204	G	A	7.36182	-12.6786
SBF2	11	rs7941557	11	turquoise	Joehanes et al., in preparation;NA	cis	1.37e-06	0.0135	G	A	6.49268	-10.0357
SBF2	11	rs1470686	11	turquoise	Joehanes et al., in preparation;NA	cis	1.25e-06	0.0142	A	G	5.77916	-8.10009
SBF2	11	rs1597450	11	turquoise	Joehanes et al., in preparation;NA	cis	3.13e-06	0.0153	T	A	5.97578	-8.61238
SBF2	11	rs16907654	11	turquoise	Joehanes et al., in preparation;NA	cis	1.42e-06	0.0162	A	G	7.38211	-12.744
SBF2	11	rs7123541	11	turquoise	Joehanes et al., in preparation;NA	cis	1.58e-06	0.0189	C	A	7.36885	-12.7012
SBF2	11	rs2957657	11	turquoise	Joehanes et al., in preparation;NA	cis	5.44e-06	0.0195	G	A	6.82726	-11.016
SBF2	11	rs1450268	11	turquoise	Joehanes et al., in preparation;NA	cis	1.57e-06	0.0196	T	G	7.38074	-12.7396
SBF2	11	rs1450265	11	turquoise	Joehanes et al., in preparation;NA	cis	1.65e-06	0.02	T	G	6.24008	-9.32628
SBF2	11	rs896043	11	turquoise	Joehanes et al., in preparation;NA	cis	1.91e-06	0.02	T	G	7.37409	-12.7181
SBF2	11	rs1450266	11	turquoise	Joehanes et al., in preparation;NA	cis	1.66e-06	0.0203	G	A	7.38021	-12.7379
SBF2	11	rs7108385	11	turquoise	Joehanes et al., in preparation;NA	cis	1.9e-06	0.0203	T	C	6.22904	-9.29587
SBF2	11	rs17296765	11	turquoise	Joehanes et al., in preparation;NA	cis	2.04e-06	0.0226	G	T	7.40692	-12.8243
SBF2	11	rs4077089	11	turquoise	Joehanes et al., in preparation;NA	cis	2.72e-06	0.0238	A	G	7.44953	-12.9627
SBF2	11	rs17296211	11	turquoise	Joehanes et al., in preparation;NA	cis	5.2e-06	0.0269	A	T	7.24821	-12.3153
SBF2	11	rs17295786	11	turquoise	Joehanes et al., in preparation;NA	cis	9.18e-06	0.0297	A	G	6.83131	-11.0282
SBF2	11	rs1450276	11	turquoise	Joehanes et al., in preparation;NA	cis	2.88e-06	0.034	G	A	7.59301	-13.4343
SBF2	11	rs17294693	11	turquoise	Joehanes et al., in preparation;NA	cis	5.3e-06	0.0343	A	G	7.42826	-12.8935
SBF2	11	rs17294609	11	turquoise	Joehanes et al., in preparation;NA	cis	9.36e-06	0.0458	T	C	7.28	-12.4164
SFXN2	10	rs1004467	10	blue	Westra et al, 2013;	cis	6.61e-10	1.13e-05	NA	NA	NA	NA
SFXN2	10	rs11191416	10	blue	Westra et al, 2013;	cis	6.76e-10	1.24e-05	NA	NA	NA	NA
SFXN2	10	rs3824755	10	blue	Westra et al, 2013;	cis	6.85e-10	1.33e-05	NA	NA	NA	NA
SFXN2	10	rs17115100	10	blue	Westra et al, 2013;	cis	9.24e-10	1.37e-05	NA	NA	NA	NA
SFXN2	10	rs3824754	10	blue	Westra et al, 2013;	cis	9.75e-10	1.88e-05	NA	NA	NA	NA
SFXN2	10	rs4409766	10	blue	Fehrmann et al, 2011;	cis	1.57e-09	2.4e-05	NA	NA	NA	NA
SFXN2	10	rs4409766	10	blue	Westra et al, 2013;	cis	1.57e-09	2.4e-05	NA	NA	NA	NA
SFXN2	10	rs11191425	10	blue	Westra et al, 2013;	cis	2.95e-09	2.74e-05	NA	NA	NA	NA
SFXN2	10	rs7098825	10	blue	Westra et al, 2013;	cis	2.02e-09	2.99e-05	NA	NA	NA	NA
SFXN2	10	rs999867	10	blue	Westra et al, 2013;	cis	3.56e-08	0.000123	NA	NA	NA	NA
SFXN2	10	rs284841	10	blue	Westra et al, 2013;	cis	1.04e-08	0.000241	NA	NA	NA	NA
SFXN2	10	rs486955	10	blue	Westra et al, 2013;	cis	9.47e-09	0.000242	NA	NA	NA	NA
SFXN2	10	rs176185	10	blue	Westra et al, 2013;	cis	9.99e-09	0.000247	NA	NA	NA	NA
SFXN2	10	rs284844	10	blue	Westra et al, 2013;	cis	1.02e-08	0.000254	NA	NA	NA	NA
SFXN2	10	rs284861	10	blue	Westra et al, 2013;	cis	1.63e-08	0.000484	NA	NA	NA	NA
SFXN2	10	rs284851	10	blue	Westra et al, 2013;	cis	2.23e-08	0.00063	NA	NA	NA	NA
SH2B3	12	rs653178	12	turquoise	Joehanes et al., in preparation;Westra et al, 2013;	cis	9.3e-10	1.64e-14	T	C	-4.78247	-5.74981
SH2B3	12	rs3184504	12	turquoise	Joehanes et al., in preparation;Westra et al, 2013;	cis	1.69e-09	2.33e-14	C	T	-4.66073	-5.49092
SH2B3	12	rs4766578	12	turquoise	Joehanes et al., in preparation;Westra et al, 2013;	cis	1.23e-09	4.18e-14	A	T	-4.7246	-5.62598
SH2B3	12	rs10774625	12	turquoise	Joehanes et al., in preparation;Westra et al, 2013;	cis	1.13e-09	4.31e-14	G	A	-4.72188	-5.62019
SH2B3	12	rs17630235	12	turquoise	Joehanes et al., in preparation;NA	cis	1.45e-08	2.92e-12	G	A	-4.43505	-5.02717
SH2B3	12	rs11066188	12	turquoise	Joehanes et al., in preparation;NA	cis	1.72e-08	3.06e-12	G	A	-4.44072	-5.03856
SH2B3	12	rs11065987	12	turquoise	Joehanes et al., in preparation;Westra et al, 2013;	cis	2.12e-08	3.43e-12	A	G	-4.47218	-5.10203
SH2B3	12	rs17696736	12	turquoise	Joehanes et al., in preparation;NA	cis	3.43e-08	2.8e-11	A	G	-4.0291	-4.24576
SH2B3	12	rs3742004	12	turquoise	Westra et al, 2013;	cis	1.01e-06	2.15e-08	NA	NA	NA	NA
SH2B3	12	rs11065898	12	turquoise	Joehanes et al., in preparation;Westra et al, 2013;	cis	5.53e-06	2.54e-08	C	T	5.98584	-8.63902
SH2B3	12	rs10774623	12	turquoise	Joehanes et al., in preparation;Westra et al, 2013;	cis	2.63e-06	2.98e-08	A	G	4.90444	-6.01535
SH2B3	12	rs695871	12	turquoise	Joehanes et al., in preparation;Westra et al, 2013;	cis	1.64e-05	3.12e-08	G	C	-5.83535	-8.24486
SH2B3	12	rs7302763	12	turquoise	Joehanes et al., in preparation;Westra et al, 2013;	cis	2.81e-06	3.19e-08	C	T	4.88703	-5.97705
SH2B3	12	rs10849946	12	turquoise	Joehanes et al., in preparation;Westra et al, 2013;	cis	2.82e-06	3.23e-08	C	G	-4.8388	-5.87169
SH2B3	12	rs4766573	12	turquoise	Joehanes et al., in preparation;Westra et al, 2013;	cis	2.78e-06	3.24e-08	C	A	4.82003	-5.83092
SH2B3	12	rs10849944	12	turquoise	Joehanes et al., in preparation;Westra et al, 2013;	cis	3.14e-06	3.52e-08	T	C	4.81166	-5.8128
SH2B3	12	rs11065884	12	turquoise	Joehanes et al., in preparation;Westra et al, 2013;	cis	3.4e-06	3.57e-08	G	A	-4.81588	-5.82193
SH2B3	12	rs7306529	12	turquoise	Westra et al, 2013;	cis	3.87e-06	4.87e-08	NA	NA	NA	NA
SH2B3	12	rs10219736	12	turquoise	Westra et al, 2013;	cis	3.28e-06	4.88e-08	NA	NA	NA	NA
SH2B3	12	rs3847953	12	turquoise	Joehanes et al., in preparation;Westra et al, 2013;	cis	5.14e-06	5.53e-08	T	C	-3.97202	-4.14133
SH2B3	12	rs2239195	12	turquoise	Joehanes et al., in preparation;Westra et al, 2013;	cis	1.25e-05	5.54e-08	G	T	5.99612	-8.66629
SH2B3	12	rs3803167	12	turquoise	Westra et al, 2013;	cis	2.16e-06	7.24e-08	NA	NA	NA	NA
SH2B3	12	rs7312913	12	turquoise	Westra et al, 2013;	cis	2.36e-06	7.56e-08	NA	NA	NA	NA
SH2B3	12	rs12423926	12	turquoise	Westra et al, 2013;	cis	5.71e-06	8.37e-08	NA	NA	NA	NA
SH2B3	12	rs12580300	12	turquoise	Joehanes et al., in preparation;Westra et al, 2013;	cis	1.5e-05	9.54e-08	G	A	5.95545	-8.55867
SH2B3	12	rs10849947	12	turquoise	Joehanes et al., in preparation;Westra et al, 2013;	cis	1.51e-05	9.54e-08	C	T	-6.04549	-8.79786
SH2B3	12	rs616559	12	turquoise	Joehanes et al., in preparation;Westra et al, 2013;	cis	1.56e-05	9.56e-08	T	C	5.72773	-7.96876
SH2B3	12	rs7398833	12	turquoise	Westra et al, 2013;	cis	2.68e-06	9.58e-08	NA	NA	NA	NA
SH2B3	12	rs2283358	12	turquoise	Joehanes et al., in preparation;Westra et al, 2013;	cis	1.54e-05	9.87e-08	C	T	6.00562	-8.69153
SH2B3	12	rs638791	12	turquoise	Joehanes et al., in preparation;Westra et al, 2013;	cis	1.57e-05	1.04e-07	A	G	5.80413	-8.16426
SH2B3	12	rs7296313	12	turquoise	Joehanes et al., in preparation;Westra et al, 2013;	cis	2.17e-05	1.05e-07	T	C	6.02134	-8.73338
SH2B3	12	rs6490162	12	turquoise	Joehanes et al., in preparation;Westra et al, 2013;	cis	1.27e-05	1.06e-07	T	C	5.92223	-8.47127
SH2B3	12	rs625093	12	turquoise	Joehanes et al., in preparation;Westra et al, 2013;	cis	1.59e-05	1.09e-07	A	G	5.80608	-8.1693
SH2B3	12	rs7398343	12	turquoise	Westra et al, 2013;	cis	3.74e-06	1.16e-07	NA	NA	NA	NA
SH2B3	12	rs2339816	12	turquoise	Joehanes et al., in preparation;Westra et al, 2013;	cis	1.49e-05	1.16e-07	T	C	5.97357	-8.60654
SH2B3	12	rs616513	12	turquoise	Joehanes et al., in preparation;Battle et al, 2014;	cis	1.67e-05	1.16e-07	T	G	-5.93069	-8.49348
SH2B3	12	rs616513	12	turquoise	Joehanes et al., in preparation;Westra et al, 2013;	cis	1.67e-05	1.16e-07	T	G	-5.93069	-8.49348
SH2B3	12	rs10849949	12	turquoise	Joehanes et al., in preparation;Westra et al, 2013;	cis	1.6e-05	1.18e-07	G	A	-6.03745	-8.77637
SH2B3	12	rs1029388	12	turquoise	Joehanes et al., in preparation;Westra et al, 2013;	cis	1.72e-05	1.2e-07	C	T	-6.02758	-8.75
SH2B3	12	rs2238154	12	turquoise	Joehanes et al., in preparation;Westra et al, 2013;	cis	1.83e-05	1.21e-07	A	C	-6.06025	-8.83739
SH2B3	12	rs2301622	12	turquoise	Joehanes et al., in preparation;Westra et al, 2013;	cis	1.49e-05	1.22e-07	G	C	-6.04549	-8.79786
SH2B3	12	rs657197	12	turquoise	Joehanes et al., in preparation;Westra et al, 2013;	cis	1.43e-05	1.23e-07	A	C	-5.90945	-8.43776
SH2B3	12	rs628825	12	turquoise	Joehanes et al., in preparation;Westra et al, 2013;	cis	1.38e-05	1.24e-07	T	C	-5.96919	-8.59495
SH2B3	12	rs688812	12	turquoise	Joehanes et al., in preparation;Westra et al, 2013;	cis	1.39e-05	1.26e-07	C	T	5.86704	-8.32708
SH2B3	12	rs607316	12	turquoise	Joehanes et al., in preparation;Westra et al, 2013;	cis	1.38e-05	1.27e-07	C	T	5.81559	-8.19379
SH2B3	12	rs2301621	12	turquoise	Joehanes et al., in preparation;Westra et al, 2013;	cis	1.48e-05	1.28e-07	C	T	5.97806	-8.61841
SH2B3	12	rs630512	12	turquoise	Joehanes et al., in preparation;Westra et al, 2013;	cis	1.45e-05	1.29e-07	T	C	-5.89798	-8.40776
SH2B3	12	rs616668	12	turquoise	Joehanes et al., in preparation;Westra et al, 2013;	cis	1.87e-05	1.29e-07	T	G	5.82865	-8.22753
SH2B3	12	rs2073950	12	turquoise	Joehanes et al., in preparation;Westra et al, 2013;	cis	1.69e-05	1.31e-07	C	T	5.97244	-8.60355
SH2B3	12	rs10774631	12	turquoise	Joehanes et al., in preparation;Westra et al, 2013;	cis	1.93e-05	1.38e-07	G	A	5.81303	-8.18721
SH2B3	12	rs12369009	12	turquoise	Joehanes et al., in preparation;Westra et al, 2013;	cis	1.9e-05	1.4e-07	G	T	-5.94109	-8.52082
SH2B3	12	rs10774619	12	turquoise	Westra et al, 2013;	cis	2.74e-06	1.47e-07	NA	NA	NA	NA
SH2B3	12	rs7970490	12	turquoise	Westra et al, 2013;	cis	2.83e-05	1.48e-07	NA	NA	NA	NA
SH2B3	12	rs739496	12	turquoise	Joehanes et al., in preparation;Westra et al, 2013;	cis	2.67e-05	1.49e-07	A	G	6.03229	-8.76259
SH2B3	12	rs648997	12	turquoise	Joehanes et al., in preparation;Westra et al, 2013;	cis	6.39e-06	1.67e-07	T	C	-5.69834	-7.89418
SH2B3	12	rs7297186	12	turquoise	Westra et al, 2013;	cis	2.86e-06	1.69e-07	NA	NA	NA	NA
SH2B3	12	rs6490072	12	turquoise	Westra et al, 2013;	cis	4.43e-06	1.78e-07	NA	NA	NA	NA
SH2B3	12	rs848132	12	turquoise	Joehanes et al., in preparation;Westra et al, 2013;	cis	2.07e-05	2.1e-07	C	A	5.80513	-8.16685
SH2B3	12	rs593226	12	turquoise	Joehanes et al., in preparation;Westra et al, 2013;	cis	1.24e-05	2.7e-07	G	A	-5.39698	-7.15023
SH2B3	12	rs659964	12	turquoise	Joehanes et al., in preparation;Westra et al, 2013;	cis	0.00011	3.65e-07	G	C	5.70252	-7.90476
SH2B3	12	rs632650	12	turquoise	Joehanes et al., in preparation;Westra et al, 2013;	cis	0.000113	3.79e-07	G	T	5.71874	-7.94589
SH2B3	12	rs6490055	12	turquoise	Westra et al, 2013;	cis	2.96e-06	4.34e-07	NA	NA	NA	NA
SH2B3	12	rs10744777	12	turquoise	Joehanes et al., in preparation;NA	cis	6.24e-06	6.62e-07	C	T	-4.06878	-4.31917
SH2B3	12	rs2238151	12	turquoise	Joehanes et al., in preparation;NA	cis	7.14e-06	6.77e-07	C	T	-4.06566	-4.31337
SH2B3	12	rs1362006	12	turquoise	Westra et al, 2013;	cis	9.12e-06	8.19e-07	NA	NA	NA	NA
SH2B3	12	rs3843673	12	turquoise	Westra et al, 2013;	cis	5.37e-06	9.47e-07	NA	NA	NA	NA
SH2B3	12	rs609230	12	turquoise	Joehanes et al., in preparation;NA	cis	0.000191	1e-06	C	T	6.06065	-8.83847
SH2B3	12	rs3809274	12	turquoise	Joehanes et al., in preparation;Westra et al, 2013;	cis	0.000235	1.1e-06	G	C	5.98007	-8.62375
SH2B3	12	rs7136874	12	turquoise	Joehanes et al., in preparation;Westra et al, 2013;	cis	0.000259	1.16e-06	T	C	-5.98072	-8.62545
SH2B3	12	rs617044	12	turquoise	Joehanes et al., in preparation;Westra et al, 2013;	cis	0.000226	1.17e-06	T	C	5.99902	-8.67399
SH2B3	12	rs649406	12	turquoise	Joehanes et al., in preparation;Westra et al, 2013;	cis	0.00022	1.22e-06	T	C	6.13161	-9.02979
SH2B3	12	rs630616	12	turquoise	Joehanes et al., in preparation;NA	cis	0.000198	1.25e-06	T	C	6.17975	-9.16076
SH2B3	12	rs3809276	12	turquoise	Joehanes et al., in preparation;Westra et al, 2013;	cis	0.000226	1.25e-06	A	G	5.93035	-8.49259
SH2B3	12	rs1344438	12	turquoise	Westra et al, 2013;	cis	3.1e-05	1.28e-06	NA	NA	NA	NA
SH2B3	12	rs440	12	turquoise	Joehanes et al., in preparation;NA	cis	6.34e-05	1.31e-06	T	C	6.33665	-9.59434
SH2B3	12	rs7977828	12	turquoise	Joehanes et al., in preparation;Westra et al, 2013;	cis	0.000262	1.37e-06	A	G	6.0091	-8.70078
SH2B3	12	rs627308	12	turquoise	Joehanes et al., in preparation;NA	cis	0.000268	1.38e-06	C	A	6.2546	-9.36633
SH2B3	12	rs847895	12	turquoise	Joehanes et al., in preparation;Westra et al, 2013;	cis	0.000266	1.45e-06	T	C	5.94859	-8.54058
SH2B3	12	rs9300319	12	turquoise	Joehanes et al., in preparation;Westra et al, 2013;	cis	0.000267	1.47e-06	C	T	-5.91465	-8.45138
SH2B3	12	rs7296651	12	turquoise	Joehanes et al., in preparation;NA	cis	0.000153	1.51e-06	G	C	-6.42748	-9.85001
SH2B3	12	rs4767293	12	turquoise	Joehanes et al., in preparation;NA	cis	7.98e-06	1.52e-06	G	A	-3.96402	-4.12679
SH2B3	12	rs10744773	12	turquoise	Joehanes et al., in preparation;Westra et al, 2013;	cis	0.000267	1.54e-06	A	C	-5.90782	-8.43351
SH2B3	12	rs4646777	12	turquoise	Joehanes et al., in preparation;NA	cis	0.000185	1.57e-06	G	A	6.36163	-9.66432
SH2B3	12	rs4646778	12	turquoise	Joehanes et al., in preparation;NA	cis	0.000173	1.65e-06	C	A	6.37297	-9.69617
SH2B3	12	rs1544396	12	turquoise	Joehanes et al., in preparation;Westra et al, 2013;	cis	0.000266	1.66e-06	T	C	5.92124	-8.46868
SH2B3	12	rs7962138	12	turquoise	Joehanes et al., in preparation;NA	cis	0.000242	1.74e-06	A	G	6.32134	-9.5516
SH2B3	12	rs16941759	12	turquoise	Joehanes et al., in preparation;NA	cis	0.000116	1.76e-06	G	A	6.05336	-8.81893
SH2B3	12	rs933307	12	turquoise	Westra et al, 2013;	cis	3.42e-05	1.77e-06	NA	NA	NA	NA
SH2B3	12	rs608848	12	turquoise	Joehanes et al., in preparation;NA	cis	9.63e-06	1.78e-06	T	C	-4.40268	-4.96237
SH2B3	12	rs7300320	12	turquoise	Joehanes et al., in preparation;NA	cis	0.000159	1.81e-06	G	A	6.04936	-8.80822
SH2B3	12	rs7297760	12	turquoise	Joehanes et al., in preparation;NA	cis	0.000178	1.81e-06	A	C	6.05349	-8.81928
SH2B3	12	rs2158030	12	turquoise	Joehanes et al., in preparation;NA	cis	0.00015	1.9e-06	T	C	6.06527	-8.85084
SH2B3	12	rs2106697	12	turquoise	Joehanes et al., in preparation;NA	cis	0.000169	1.91e-06	C	T	-6.2744	-9.42112
SH2B3	12	rs6489817	12	turquoise	Joehanes et al., in preparation;NA	cis	0.000146	1.93e-06	A	C	6.06422	-8.84805
SH2B3	12	rs10849974	12	turquoise	Joehanes et al., in preparation;NA	cis	0.000163	1.93e-06	C	T	6.13641	-9.04281
SH2B3	12	rs9971871	12	turquoise	Joehanes et al., in preparation;NA	cis	9.61e-05	1.96e-06	T	C	6.09899	-8.94157
SH2B3	12	rs1981517	12	turquoise	Joehanes et al., in preparation;NA	cis	0.000126	1.97e-06	A	G	6.02421	-8.74104
SH2B3	12	rs9630276	12	turquoise	Joehanes et al., in preparation;NA	cis	0.0001	2.01e-06	A	G	-6.16185	-9.11195
SH2B3	12	rs6489819	12	turquoise	Joehanes et al., in preparation;NA	cis	0.000126	2.01e-06	C	A	6.04831	-8.8054
SH2B3	12	rs11066099	12	turquoise	Joehanes et al., in preparation;NA	cis	0.000107	2.02e-06	G	C	-6.16134	-9.11057
SH2B3	12	rs7976557	12	turquoise	Joehanes et al., in preparation;NA	cis	0.00015	2.03e-06	T	C	6.06089	-8.83911
SH2B3	12	rs4766705	12	turquoise	Joehanes et al., in preparation;NA	cis	0.000122	2.05e-06	C	A	6.09403	-8.9282
SH2B3	12	rs11066051	12	turquoise	Joehanes et al., in preparation;NA	cis	0.000149	2.05e-06	G	C	6.12183	-9.00328
SH2B3	12	rs2339908	12	turquoise	Joehanes et al., in preparation;NA	cis	9.1e-05	2.07e-06	G	A	6.04399	-8.79386
SH2B3	12	rs7295722	12	turquoise	Joehanes et al., in preparation;NA	cis	0.000103	2.07e-06	C	T	6.09283	-8.92497
SH2B3	12	rs640783	12	turquoise	Joehanes et al., in preparation;NA	cis	0.000236	2.07e-06	A	G	6.3124	-9.52667
SH2B3	12	rs9788231	12	turquoise	Joehanes et al., in preparation;NA	cis	0.000114	2.09e-06	A	C	6.09261	-8.92439
SH2B3	12	rs7295665	12	turquoise	Joehanes et al., in preparation;NA	cis	0.000119	2.09e-06	T	C	6.03942	-8.78164
SH2B3	12	rs7961704	12	turquoise	Joehanes et al., in preparation;NA	cis	0.000137	2.09e-06	T	C	6.04834	-8.8055
SH2B3	12	rs3213628	12	turquoise	Joehanes et al., in preparation;NA	cis	0.000169	2.09e-06	G	T	6.06738	-8.85652
SH2B3	12	rs2097701	12	turquoise	Joehanes et al., in preparation;NA	cis	0.00014	2.1e-06	T	G	6.05199	-8.81527
SH2B3	12	rs7294623	12	turquoise	Joehanes et al., in preparation;NA	cis	0.00014	2.1e-06	G	A	6.0533	-8.81877
SH2B3	12	rs3752632	12	turquoise	Joehanes et al., in preparation;NA	cis	0.000123	2.13e-06	C	T	6.08834	-8.91287
SH2B3	12	rs3741998	12	turquoise	Joehanes et al., in preparation;NA	cis	0.000126	2.13e-06	A	G	6.05056	-8.81143
SH2B3	12	rs9971746	12	turquoise	Joehanes et al., in preparation;NA	cis	0.00013	2.14e-06	C	T	6.05132	-8.81345
SH2B3	12	rs1016079	12	turquoise	Joehanes et al., in preparation;NA	cis	8.63e-05	2.17e-06	T	G	6.00812	-8.69818
SH2B3	12	rs2285695	12	turquoise	Joehanes et al., in preparation;NA	cis	0.000126	2.17e-06	T	G	6.08933	-8.91554
SH2B3	12	rs11066089	12	turquoise	Joehanes et al., in preparation;NA	cis	0.00013	2.19e-06	C	A	6.05059	-8.8115
SH2B3	12	rs6489818	12	turquoise	Joehanes et al., in preparation;NA	cis	0.000151	2.19e-06	A	G	-6.18455	-9.17389
SH2B3	12	rs1016078	12	turquoise	Joehanes et al., in preparation;NA	cis	0.000106	2.2e-06	C	A	6.01765	-8.72356
SH2B3	12	rs847898	12	turquoise	Joehanes et al., in preparation;NA	cis	0.000279	2.21e-06	T	C	6.35232	-9.63823
SH2B3	12	rs1005902	12	turquoise	Joehanes et al., in preparation;NA	cis	3.95e-06	2.25e-06	G	T	-4.71043	-5.59588
SH2B3	12	rs11066090	12	turquoise	Joehanes et al., in preparation;NA	cis	0.000136	2.25e-06	T	C	6.0754	-8.87805
SH2B3	12	rs642898	12	turquoise	Joehanes et al., in preparation;NA	cis	1.1e-05	2.27e-06	G	A	-4.41453	-4.98604
SH2B3	12	rs3177647	12	turquoise	Joehanes et al., in preparation;NA	cis	0.000173	2.34e-06	C	T	6.08578	-8.90598
SH2B3	12	rs886205	12	turquoise	Joehanes et al., in preparation;NA	cis	0.000258	2.37e-06	G	A	-6.3917	-9.74889
SH2B3	12	rs737280	12	turquoise	Joehanes et al., in preparation;NA	cis	9.54e-06	2.4e-06	C	T	-4.45633	-5.07
SH2B3	12	rs11609628	12	turquoise	Joehanes et al., in preparation;NA	cis	0.000271	2.41e-06	G	A	6.32509	-9.56206
SH2B3	12	rs2238152	12	turquoise	Joehanes et al., in preparation;NA	cis	0.000282	2.44e-06	G	T	6.32125	-9.55134
SH2B3	12	rs7978737	12	turquoise	Joehanes et al., in preparation;NA	cis	0.000282	2.5e-06	C	T	6.27451	-9.42141
SH2B3	12	rs6490042	12	turquoise	Westra et al, 2013;	cis	5.74e-05	2.53e-06	NA	NA	NA	NA
SH2B3	12	rs634389	12	turquoise	Joehanes et al., in preparation;NA	cis	0.000288	2.61e-06	C	G	6.35239	-9.63841
SH2B3	12	rs4767264	12	turquoise	Joehanes et al., in preparation;NA	cis	0.000144	2.63e-06	C	T	-6.16688	-9.12565
SH2B3	12	rs12423041	12	turquoise	Joehanes et al., in preparation;NA	cis	0.000129	2.66e-06	T	C	5.94727	-8.53711
SH2B3	12	rs12321677	12	turquoise	Joehanes et al., in preparation;NA	cis	0.000151	2.79e-06	G	A	6.05017	-8.81037
SH2B3	12	rs4767939	12	turquoise	Joehanes et al., in preparation;NA	cis	0.00035	2.86e-06	A	G	6.38296	-9.72429
SH2B3	12	rs2285810	12	turquoise	Joehanes et al., in preparation;NA	cis	4.56e-06	2.87e-06	C	T	-4.6456	-5.45916
SH2B3	12	rs7977534	12	turquoise	Joehanes et al., in preparation;NA	cis	4.66e-06	2.97e-06	C	T	-4.60034	-5.36475
SH2B3	12	rs10850024	12	turquoise	Joehanes et al., in preparation;NA	cis	4.48e-06	3.11e-06	A	C	-4.5991	-5.3622
SH2B3	12	rs12423126	12	turquoise	Joehanes et al., in preparation;NA	cis	0.000141	3.24e-06	C	G	6.04557	-8.79806
SH2B3	12	rs11066054	12	turquoise	Joehanes et al., in preparation;NA	cis	0.000221	3.34e-06	G	T	6.05727	-8.82939
SH2B3	12	rs3742000	12	turquoise	Joehanes et al., in preparation;NA	cis	0.000134	3.52e-06	C	T	-6.1411	-9.05554
SH2B3	12	rs3752630	12	turquoise	Joehanes et al., in preparation;NA	cis	0.000163	3.71e-06	A	C	6.04755	-8.80339
SH2B3	12	rs4767284	12	turquoise	Joehanes et al., in preparation;NA	cis	6.16e-06	4.23e-06	A	G	-4.51565	-5.19038
SH2B3	12	rs10744775	12	turquoise	Joehanes et al., in preparation;Westra et al, 2013;	cis	3.78e-05	4.25e-06	C	T	-4.81808	-5.8267
SH2B3	12	rs10850031	12	turquoise	Joehanes et al., in preparation;NA	cis	5.3e-06	4.48e-06	G	T	-4.41652	-4.99003
SH2B3	12	rs7959696	12	turquoise	Joehanes et al., in preparation;NA	cis	0.000192	4.81e-06	C	T	-5.97538	-8.61134
SH2B3	12	rs4767068	12	turquoise	Joehanes et al., in preparation;NA	cis	0.000357	4.86e-06	A	G	6.12972	-9.02466
SH2B3	12	rs11066284	12	turquoise	Joehanes et al., in preparation;NA	cis	0.000182	4.9e-06	A	T	-5.98006	-8.62371
SH2B3	12	rs7314282	12	turquoise	Joehanes et al., in preparation;NA	cis	6.58e-06	4.94e-06	G	A	-4.60059	-5.36529
SH2B3	12	rs2339973	12	turquoise	Joehanes et al., in preparation;NA	cis	6.77e-06	5.06e-06	T	C	-4.59856	-5.36107
SH2B3	12	rs1468253	12	turquoise	Joehanes et al., in preparation;NA	cis	0.000195	5.39e-06	C	T	-5.93311	-8.49985
SH2B3	12	rs4767364	12	turquoise	Joehanes et al., in preparation;NA	cis	8.36e-06	5.49e-06	A	G	-4.60706	-5.37874
SH2B3	12	rs601663	12	turquoise	Joehanes et al., in preparation;Westra et al, 2013;	cis	2.39e-05	5.69e-06	G	A	-4.47576	-5.10926
SH2B3	12	rs7304572	12	turquoise	Joehanes et al., in preparation;NA	cis	0.000246	6.06e-06	C	T	6.18183	-9.16644
SH2B3	12	rs7972112	12	turquoise	Joehanes et al., in preparation;NA	cis	0.000278	6.26e-06	A	T	-6.19058	-9.19038
SH2B3	12	rs2339941	12	turquoise	Joehanes et al., in preparation;NA	cis	0.000281	6.44e-06	T	G	-6.13472	-9.03823
SH2B3	12	rs10850003	12	turquoise	Joehanes et al., in preparation;NA	cis	0.000224	6.94e-06	A	G	-6.11137	-8.97501
SH2B3	12	rs7974383	12	turquoise	Joehanes et al., in preparation;NA	cis	0.000228	7.03e-06	G	T	-5.9338	-8.50166
SH2B3	12	rs6490294	12	turquoise	Joehanes et al., in preparation;NA	cis	0.000419	7.23e-06	A	C	-6.35748	-9.65269
SH2B3	12	rs10849931	12	turquoise	Westra et al, 2013;	cis	2.35e-05	8.25e-06	NA	NA	NA	NA
SH2B3	12	rs7300860	12	turquoise	Westra et al, 2013;	cis	6.7e-06	4.23e-05	NA	NA	NA	NA
ST7L	1	rs6690292	1	blue	Joehanes et al., in preparation;NA	cis	9.3e-06	1.93e-05	T	C	-3.99831	-4.18927
TAGAP	6	rs653178	12	blue	Westra et al, 2013;	trans	9.3e-10	1.64e-14	NA	NA	NA	NA
TAGAP	6	rs3184504	12	blue	Westra et al, 2013;	trans	1.69e-09	2.33e-14	NA	NA	NA	NA
TAGAP	6	rs10774625	12	blue	Westra et al, 2013;	trans	1.13e-09	4.31e-14	NA	NA	NA	NA
TRAK1	3	rs10510733	3	turquoise	Westra et al, 2013;	cis	0.247	2.49e-07	NA	NA	NA	NA
TRAK1	3	rs10510732	3	turquoise	Westra et al, 2013;	cis	0.24	2.54e-07	NA	NA	NA	NA
UNC45A	15	rs2521501	15	blue	Westra et al, 2013;	cis	1.22e-07	6.06e-07	NA	NA	NA	NA
UNC45A	15	rs8032315	15	blue	Westra et al, 2013;	cis	3.02e-07	2.16e-06	NA	NA	NA	NA
UNC45A	15	rs2071410	15	blue	Westra et al, 2013;	cis	3.35e-07	3.42e-06	NA	NA	NA	NA
UNC45A	15	rs4932370	15	blue	Westra et al, 2013;	cis	1.22e-06	3.8e-06	NA	NA	NA	NA
UNC45A	15	rs6227	15	blue	Westra et al, 2013;	cis	3.79e-07	4.35e-06	NA	NA	NA	NA
UNC45A	15	rs4932371	15	blue	Westra et al, 2013;	cis	2.81e-06	1.37e-05	NA	NA	NA	NA
UNC45A	15	rs4932178	15	blue	Westra et al, 2013;	cis	1.84e-06	2.13e-05	NA	NA	NA	NA
ZNF318	6	rs1214759	6	turquoise	Westra et al, 2013;	cis	8.2e-06	0.00262	NA	NA	NA	NA
ZNF318	6	rs1214759	6	turquoise	Fehrmann et al, 2011;	cis	8.2e-06	0.00262	NA	NA	NA	NA
ZNF318	6	rs1214759	6	turquoise	Westra et al, 2013;	cis	8.2e-06	0.00262	NA	NA	NA	NA
ZNF318	6	rs10948071	6	turquoise	Joehanes et al., in preparation;Westra et al, 2013;	cis	5.89e-06	0.00287	C	T	8.77547	-17.6441
ZNF318	6	rs10948071	6	turquoise	Joehanes et al., in preparation;Westra et al, 2013;	cis	5.89e-06	0.00287	C	T	8.77547	-17.6441
ZNF589	3	rs7651237	3	turquoise	Joehanes et al., in preparation;NA	cis	1.51e-05	6.12e-06	G	A	-18.6108	-74.1826
ZNF589	3	rs6803741	3	turquoise	Joehanes et al., in preparation;NA	cis	1.41e-05	8.08e-06	T	C	-20.3111	-87.6169
ZNF589	3	rs6442101	3	turquoise	Joehanes et al., in preparation;NA	cis	1.81e-05	8.8e-06	T	C	-20.5806	-89.8382
ZNF589	3	rs6797587	3	turquoise	Joehanes et al., in preparation;Fehrmann et al, 2011;	cis	2.03e-06	1.54e-05	G	A	-27.7632	-157.652
ZNF589	3	rs6797587	3	turquoise	Joehanes et al., in preparation;Fehrmann et al, 2011;	cis	2.03e-06	1.54e-05	G	A	-27.7632	-157.652
ZNF589	3	rs6766754	3	turquoise	Joehanes et al., in preparation;NA	cis	3.12e-06	2.44e-05	C	T	-26.2559	-142.115
ZNF589	3	rs9822496	3	turquoise	Joehanes et al., in preparation;NA	cis	3.48e-06	2.54e-05	T	C	-26.3571	-143.137
ZNF589	3	rs7374376	3	turquoise	Joehanes et al., in preparation;NA	cis	3.76e-06	2.65e-05	C	T	-26.2146	-141.699
ZNF589	3	rs12495221	3	turquoise	Joehanes et al., in preparation;NA	cis	3.1e-06	2.7e-05	T	C	-26.3685	-143.253
ZNF589	3	rs12494304	3	turquoise	Joehanes et al., in preparation;NA	cis	3.89e-06	2.74e-05	T	C	-26.3107	-142.669
ZNF589	3	rs6800730	3	turquoise	Joehanes et al., in preparation;NA	cis	3.49e-06	2.76e-05	G	A	-26.2307	-141.861
ZNF589	3	rs12496784	3	turquoise	Joehanes et al., in preparation;NA	cis	3.12e-06	3.14e-05	T	C	-26.5794	-145.394
ZNF589	3	rs6442109	3	turquoise	Joehanes et al., in preparation;NA	cis	2.87e-06	3.27e-05	A	G	-26.9798	-149.496
ZNF589	3	rs7617773	3	turquoise	Joehanes et al., in preparation;NA	cis	2.84e-06	3.3e-05	T	C	-27.2104	-151.878
ZNF589	3	rs6442108	3	turquoise	Joehanes et al., in preparation;NA	cis	2.9e-06	3.3e-05	C	G	-26.9768	-149.465
ZNF589	3	rs9832957	3	turquoise	Joehanes et al., in preparation;NA	cis	4.78e-06	4.96e-05	G	A	-26.296	-142.52
