# Supplementary material for: Integrative network analysis reveals molecular mechanisms of blood pressure regulation
Source: Mol Syst Biol. 2015 Apr 16;11(4):799. doi: 10.15252/msb.20145399 (PMC4422556; doi:10.15252/msb.20145399)
Supplement: Supplementary file 16 — Supplementary Dataset S4 [file MSB-11-799-s010.xlsx]

## Sheet: Sheet1
Supplementary Data S4: Key drivers for the putatively causal BP gene sets, from cell count adjusted analysis
Key driver	KD p value, corrected for subnetwork size	count_tissue	Tissue / Network	Top BP signatures, p<2.9e-6	eSNP	eSNP ID	ICBP_BP_GWAS, p<1e-5	Puatively Causal BP coEM
SH2B3	0.000438912	1	HPRD		cis	rs653178	1.64e-14	turquoise
ATXN2	2.23e-05	1	HPRD		cis	rs3742004	2.2e-08	turquoise
NMT1	1.59e-05	1	HPRD		cis	rs12946454	8.91e-08	turquoise
NSF	4.95e-09	1	HPRD		cis	rs17608766	7.33e-07	turquoise
HSPA1B	2.09e-09	1	HPRD		cis	rs805303	1.28e-06	blue
BAT2	5.44e-07	1	HPRD		trans	rs805303	1.28e-06	turquoise
MAPKAPK5	2.82e-08	1	HPRD		cis	rs4767293	1.52e-06	turquoise
KLRD1	1.17e-30	1	blood	2.51e-06				chocolate
TGFBR3	1.09e-26	1	blood	2.45e-06				chocolate
PRF1	1.99e-26	1	blood	2.49e-09				chocolate
GPR56	1.22e-26	1	blood	3.5e-09				chocolate
GZMH	5.39e-24	1	blood	3.29e-07				chocolate
GZMB	2.03e-23	1	blood	4.8e-22				chocolate
BCL2L11	1.81e-10	1	HPRD	1.7e-06				blue
BHLHE40	3.81e-07	1	HPRD	2.2e-06				turquoise
HIPK1	3.13e-08	1	HPRD	9.1e-08				turquoise
RAB11FIP1	0.00131837	1	blood	4e-08				turquoise
VIM	0.00601294	1	HPRD	4.2e-07				turquoise
NR2C2	4.42e-05	2	HPRD, blood					turquoise
KLRG1	5.6e-27	2	blood					chocolate
CCL5	6.29e-25	2	blood					chocolate
CD8A	3.4e-17	2	blood					chocolate
DCLRE1C	1.11e-16	2	HPRD, blood					blue
KPNA6	2.7e-14	2	HPRD					turquoise
FASLG	3.23e-14	2	blood					chocolate
ERCC6	8.82e-14	2	HPRD, blood					turquoise
STK24	1.59e-12	2	HPRD					turquoise
HUWE1	9.76e-12	2	HPRD					turquoise
CHD4	1.53e-11	2	HPRD, blood					turquoise
SSH2	7.65e-11	2	HPRD					turquoise
ATF2	1.71e-10	2	HPRD, blood					blue
MAGOH	3.11e-10	2	HPRD, blood					turquoise
SRRM1	4.83e-10	2	HPRD, blood					turquoise
GOLGA3	5.25e-10	2	HPRD					turquoise
MAP3K2	7.15e-10	2	HPRD, blood					blue
NAP1L1	1.36e-09	2	HPRD, blood					blue
REL	3.11e-09	2	HPRD, blood					blue
NFYC	6.76e-09	2	HPRD					turquoise
REPS2	1.32e-08	2	HPRD, blood					turquoise
RAN	2.99e-08	2	HPRD					turquoise
ZFP36	4.24e-08	2	HPRD, blood					turquoise
TGIF1	7.18e-08	2	HPRD					blue
TPM3	1.23e-07	2	HPRD					turquoise
NF2	6.53e-07	2	HPRD					turquoise
WIPI1	6.82e-07	2	HPRD					blue
SF1	8.78e-07	2	HPRD, blood					turquoise
PDPK1	2.14e-06	2	blood					turquoise
CAPZA2	2.55e-06	2	blood					turquoise
UBN1	1.01e-05	2	blood					turquoise
MYO5A	6.62e-05	2	blood					turquoise
PTPRE	7.76e-05	2	HPRD, blood					turquoise
TMED2	0.000181837	2	blood					blue
CAMK2D	0.000233537	2	HPRD, blood					blue
COPS7B	0.000355107	2	blood					turquoise
PTP4A1	0.00139107	2	blood					turquoise
MAP3K4	0.00222027	2	HPRD, blood					turquoise
STAT3	0.0147492	2	blood					turquoise
CACNA2D2	6.51e-29	1	blood					chocolate
BFSP1	8.17e-28	1	blood					chocolate
EOMES	8.95e-28	1	blood					chocolate
CTSW	1.61e-27	1	blood					chocolate
PPP2R2B	2.14e-27	1	blood					chocolate
KLRK1	2.77e-27	1	blood					chocolate
TRGV3	3.91e-27	1	blood					chocolate
PDGFD	6.12e-27	1	blood					chocolate
GZMA	8.61e-27	1	blood					chocolate
JAKMIP2	2.68e-26	1	blood					chocolate
MYO6	3.28e-25	1	blood					chocolate
SLAMF7	8.35e-25	1	blood					chocolate
KLRC3	1.35e-24	1	blood					chocolate
PRSS23	4.23e-24	1	blood					chocolate
NCALD	5.76e-23	1	blood					chocolate
SAMD3	1.56e-22	1	blood					chocolate
CD8B	2.22e-22	1	blood					chocolate
RGS9	6.79e-22	1	blood					chocolate
CST7	5.93e-20	1	blood					chocolate
TBX21	1.62e-18	1	blood					chocolate
E2F3	3.69e-17	1	HPRD					turquoise
LIG4	1.86e-16	1	HPRD					blue
PRKDC	3.19e-16	1	HPRD					turquoise
PCYT1A	4.52e-16	1	HPRD					blue
TOPORS	5.33e-16	1	HPRD					blue
CBX5	7.45e-16	1	HPRD					turquoise
DDB2	8.35e-15	1	HPRD					blue
TFAP2C	9.19e-15	1	HPRD					blue
KDM5B	1.14e-14	1	HPRD					turquoise
SRPK1	1.71e-14	1	HPRD					blue
BUB3	2.03e-14	1	HPRD					blue
RBBP5	2.05e-14	1	HPRD					turquoise
F2R	2.37e-14	1	blood					chocolate
RAD52	4.24e-14	1	HPRD					turquoise
NFYA	5.86e-14	1	HPRD					blue
PFDN5	6.04e-14	1	HPRD					turquoise
TEAD1	6.97e-14	1	HPRD					blue
MLH1	1.04e-13	1	HPRD					blue
H2AFX	1.09e-13	1	HPRD					blue
RUNX3	1.44e-13	1	HPRD					blue
SNRPD1	1.45e-13	1	HPRD					blue
WNK1	1.5e-13	1	HPRD					blue
UBE4B	1.58e-13	1	HPRD					turquoise
SFPQ	1.84e-13	1	HPRD					turquoise
RABEP1	1.89e-13	1	HPRD					turquoise
TP53BP1	2.47e-13	1	HPRD					turquoise
SP4	3.51e-13	1	HPRD					blue
CAST	3.61e-13	1	HPRD					turquoise
SNRK	3.68e-13	1	HPRD					blue
HIRA	4.39e-13	1	HPRD					turquoise
SATB1	4.4e-13	1	HPRD					turquoise
EMD	5.84e-13	1	HPRD					blue
ERCC3	6.06e-13	1	HPRD					blue
NMT2	6.25e-13	1	HPRD					turquoise
H2AFY	1.09e-12	1	HPRD					turquoise
UBE2D1	1.43e-12	1	HPRD					blue
SUPT16H	1.45e-12	1	HPRD					turquoise
DHX9	1.53e-12	1	HPRD					turquoise
BIRC6	1.55e-12	1	HPRD					turquoise
HSBP1	1.7e-12	1	HPRD					turquoise
TBC1D1	1.89e-12	1	HPRD					turquoise
BCL2A1	1.95e-12	1	HPRD					turquoise
SPAG9	2.04e-12	1	HPRD					turquoise
HNRNPUL1	2.08e-12	1	HPRD					turquoise
NUP153	2.22e-12	1	HPRD					turquoise
POLR2K	2.77e-12	1	HPRD					turquoise
NCBP1	2.86e-12	1	HPRD					blue
CUL1	3.19e-12	1	HPRD					turquoise
RBBP7	3.4e-12	1	HPRD					blue
DNMT3B	3.54e-12	1	HPRD					blue
HIP1	3.57e-12	1	HPRD					turquoise
FANCD2	4.15e-12	1	HPRD					blue
FOXG1	4.19e-12	1	HPRD					blue
KLF6	4.23e-12	1	HPRD					turquoise
XRCC5	6.06e-12	1	HPRD					blue
EIF6	6.86e-12	1	HPRD					blue
POLR2A	7.33e-12	1	HPRD					turquoise
SIP1	7.46e-12	1	HPRD					blue
NUTF2	7.79e-12	1	HPRD					blue
SUMO2	8.17e-12	1	HPRD					blue
EXOSC4	8.24e-12	1	HPRD					turquoise
NFYB	8.87e-12	1	HPRD					turquoise
CASP3	9.53e-12	1	HPRD					turquoise
PDE10A	9.53e-12	1	HPRD					turquoise
MYCBP2	9.83e-12	1	HPRD					turquoise
RBM14	9.87e-12	1	HPRD					turquoise
EIF4G2	1.01e-11	1	HPRD					turquoise
BUB1B	1.07e-11	1	HPRD					blue
SS18	1.08e-11	1	HPRD					blue
FAM173A	1.09e-11	1	HPRD					turquoise
SMC1A	1.17e-11	1	HPRD					turquoise
BCOR	1.2e-11	1	HPRD					turquoise
CCT2	1.3e-11	1	HPRD					turquoise
THRAP3	1.41e-11	1	HPRD					turquoise
NR1D2	1.43e-11	1	HPRD					blue
TRAM2	1.47e-11	1	HPRD					blue
SH3GLB1	1.52e-11	1	HPRD					turquoise
GTF3C2	1.64e-11	1	HPRD					turquoise
C20orf20	2.09e-11	1	HPRD					blue
HNRNPF	2.13e-11	1	HPRD					blue
MEF2D	2.38e-11	1	HPRD					turquoise
CASP10	2.48e-11	1	HPRD					turquoise
PTTG1	2.48e-11	1	HPRD					blue
GMEB1	2.86e-11	1	HPRD					turquoise
TAF13	2.93e-11	1	HPRD					turquoise
DNMT3A	3.8e-11	1	HPRD					turquoise
CBX8	4.08e-11	1	HPRD					turquoise
PRKCQ	4.15e-11	1	HPRD					turquoise
SYTL2	4.34e-11	1	blood					chocolate
MDM4	4.55e-11	1	HPRD					turquoise
STK4	4.69e-11	1	HPRD					turquoise
MAP4	5.08e-11	1	HPRD					turquoise
CPSF3	5.17e-11	1	HPRD					turquoise
SALL1	5.25e-11	1	HPRD					blue
STK39	5.3e-11	1	HPRD					blue
EIF2AK2	5.44e-11	1	HPRD					turquoise
TP53	5.88e-11	1	HPRD					turquoise
ZNF423	5.88e-11	1	HPRD					turquoise
PPFIA2	6.05e-11	1	HPRD					blue
ACIN1	6.06e-11	1	HPRD					turquoise
MXD1	6.11e-11	1	HPRD					turquoise
SUPT5H	6.5e-11	1	HPRD					turquoise
UBE2L3	6.85e-11	1	HPRD					turquoise
P2RX7	7.27e-11	1	HPRD					turquoise
ZNHIT1	8.29e-11	1	HPRD					turquoise
RPA1	8.58e-11	1	HPRD					turquoise
UBE2D3	9.73e-11	1	HPRD					blue
E2F1	1.01e-10	1	HPRD					blue
HDLBP	1.14e-10	1	HPRD					turquoise
CHFR	1.15e-10	1	HPRD					turquoise
MTA2	1.16e-10	1	HPRD					turquoise
UHRF2	1.33e-10	1	HPRD					blue
CREB5	1.45e-10	1	HPRD					blue
TAF4	1.56e-10	1	HPRD					turquoise
MED19	1.58e-10	1	HPRD					blue
OGFOD2	1.63e-10	1	HPRD					turquoise
PYCARD	1.67e-10	1	HPRD					blue
DLST	1.96e-10	1	HPRD					turquoise
VCP	2.02e-10	1	HPRD					turquoise
TSSK6	2.03e-10	1	HPRD					blue
DLC1	2.05e-10	1	HPRD					blue
RNF40	2.05e-10	1	HPRD					turquoise
USP4	2.05e-10	1	HPRD					turquoise
HTATSF1	2.25e-10	1	HPRD					turquoise
TAF15	2.3e-10	1	HPRD					turquoise
TNIP1	2.3e-10	1	HPRD					blue
PPFIA1	2.31e-10	1	HPRD					turquoise
MECP2	2.45e-10	1	HPRD					turquoise
IKZF1	2.48e-10	1	HPRD					turquoise
AP2B1	2.57e-10	1	HPRD					turquoise
PNRC1	2.57e-10	1	HPRD					turquoise
CDT1	2.58e-10	1	HPRD					turquoise
RNPS1	2.7e-10	1	HPRD					blue
EIF5A	2.71e-10	1	HPRD					blue
MED31	2.8e-10	1	HPRD					turquoise
AP1G1	3.34e-10	1	HPRD					turquoise
SP1	3.71e-10	1	HPRD					turquoise
KPNA3	3.72e-10	1	HPRD					turquoise
SNRNP200	3.9e-10	1	HPRD					turquoise
PPP1R13B	3.94e-10	1	HPRD					turquoise
SERPINB9	3.95e-10	1	HPRD					blue
CHMP4B	4.07e-10	1	HPRD					blue
NUP214	4.09e-10	1	HPRD					turquoise
SP3	4.62e-10	1	HPRD					turquoise
TH1L	4.69e-10	1	HPRD					turquoise
PSMD10	4.77e-10	1	HPRD					blue
MCM3	4.79e-10	1	HPRD					turquoise
RASSF5	5.12e-10	1	blood					blue
SSH1	5.14e-10	1	HPRD					turquoise
CASP14	5.19e-10	1	HPRD					blue
MKL2	5.62e-10	1	HPRD					turquoise
ZRANB2	5.72e-10	1	HPRD					turquoise
MED21	5.81e-10	1	HPRD					turquoise
DDX19B	5.84e-10	1	HPRD					turquoise
FOXO3	5.85e-10	1	HPRD					blue
ETV6	5.9e-10	1	HPRD					turquoise
NXF1	6.69e-10	1	HPRD					turquoise
JUNB	6.75e-10	1	HPRD					turquoise
MAPK11	7.17e-10	1	HPRD					blue
ARHGEF6	7.56e-10	1	HPRD					turquoise
SAP130	7.78e-10	1	HPRD					turquoise
HSPA9	8.08e-10	1	HPRD					turquoise
MEF2A	8.26e-10	1	HPRD					blue
ANAPC2	8.43e-10	1	HPRD					blue
TTF2	8.82e-10	1	HPRD					turquoise
PLK4	9.2e-10	1	HPRD					blue
TSSK3	9.82e-10	1	HPRD					blue
SENP2	9.84e-10	1	HPRD					turquoise
SMAD3	1.07e-09	1	HPRD					turquoise
ST6GALNAC2	1.07e-09	1	HPRD					turquoise
NDC80	1.09e-09	1	HPRD					blue
PHB	1.1e-09	1	HPRD					turquoise
ZMYND11	1.12e-09	1	HPRD					turquoise
ABL1	1.16e-09	1	HPRD					turquoise
SHD	1.16e-09	1	HPRD					turquoise
ZDHHC16	1.16e-09	1	HPRD					turquoise
TBP	1.23e-09	1	HPRD					blue
XPO5	1.29e-09	1	HPRD					turquoise
IKZF3	1.35e-09	1	HPRD					turquoise
CARD8	1.38e-09	1	HPRD					turquoise
GPX1	1.48e-09	1	HPRD					turquoise
KDM2A	1.54e-09	1	HPRD					turquoise
HIPK2	1.55e-09	1	HPRD					turquoise
ZBED5	1.56e-09	1	HPRD					turquoise
GGA3	1.6e-09	1	HPRD					turquoise
NDE1	1.64e-09	1	HPRD					turquoise
PFDN4	1.69e-09	1	HPRD					turquoise
SSRP1	1.69e-09	1	HPRD					turquoise
ELK3	1.86e-09	1	HPRD					turquoise
PRDM2	2.11e-09	1	HPRD					turquoise
FLII	2.18e-09	1	HPRD					turquoise
EIF4G1	2.24e-09	1	HPRD					turquoise
HSF2	2.24e-09	1	HPRD					blue
SAFB	2.25e-09	1	HPRD					turquoise
SIRT1	2.27e-09	1	HPRD					blue
SREBF2	2.32e-09	1	HPRD					turquoise
S100A8	2.37e-09	1	HPRD					turquoise
GTF3C4	2.54e-09	1	HPRD					turquoise
MDC1	2.55e-09	1	HPRD					turquoise
VDAC1	2.81e-09	1	HPRD					blue
PPP3CA	3.37e-09	1	HPRD					turquoise
JDP2	3.39e-09	1	HPRD					blue
ARHGEF7	4.25e-09	1	HPRD					turquoise
CCND2	4.33e-09	1	HPRD					turquoise
DYRK1A	4.45e-09	1	HPRD					turquoise
ZNF76	4.69e-09	1	HPRD					blue
TGFBRAP1	5.19e-09	1	HPRD					turquoise
TSC1	5.39e-09	1	HPRD					turquoise
ID2	5.52e-09	1	HPRD					blue
CDKN2A	5.76e-09	1	HPRD					blue
HSPA4	5.99e-09	1	HPRD					turquoise
WDR33	6.51e-09	1	HPRD					turquoise
CRADD	6.8e-09	1	HPRD					turquoise
UBR5	7.14e-09	1	HPRD					turquoise
SF3B3	7.17e-09	1	HPRD					turquoise
MLL	7.29e-09	1	HPRD					turquoise
ARIH2	7.44e-09	1	HPRD					turquoise
MED15	9.01e-09	1	HPRD					turquoise
RBX1	9.18e-09	1	HPRD					turquoise
CDK5RAP2	1.23e-08	1	HPRD					turquoise
BRCA2	1.34e-08	1	HPRD					blue
ESRRA	1.47e-08	1	HPRD					blue
TFCP2	1.65e-08	1	HPRD					turquoise
KPNA1	1.78e-08	1	HPRD					turquoise
WASF2	1.81e-08	1	HPRD					blue
DNMT1	1.88e-08	1	HPRD					turquoise
PRPF6	1.88e-08	1	HPRD					turquoise
CDC37	2e-08	1	HPRD					blue
TGFBR2	2.14e-08	1	HPRD					blue
DCTN1	2.51e-08	1	HPRD					turquoise
PAX6	2.56e-08	1	HPRD					blue
ZCCHC10	2.58e-08	1	HPRD					turquoise
CCNB1	3.09e-08	1	HPRD					blue
MTOR	3.31e-08	1	HPRD					turquoise
FXR2	3.41e-08	1	HPRD					turquoise
HBXIP	3.53e-08	1	HPRD					turquoise
SMARCA2	3.53e-08	1	HPRD					turquoise
CEBPD	3.55e-08	1	HPRD					turquoise
PARP1	3.77e-08	1	HPRD					turquoise
PRMT5	3.91e-08	1	HPRD					turquoise
CCNH	4.14e-08	1	HPRD					turquoise
LYN	4.23e-08	1	blood					turquoise
MCM3AP	4.23e-08	1	HPRD					turquoise
MNAT1	4.49e-08	1	HPRD					blue
SIN3A	4.92e-08	1	HPRD					turquoise
PTMA	5.17e-08	1	HPRD					turquoise
TBL1X	5.39e-08	1	HPRD					turquoise
NCOA6	5.79e-08	1	HPRD					turquoise
STAMBP	5.82e-08	1	HPRD					blue
RUNX2	5.94e-08	1	HPRD					blue
MEF2C	6.06e-08	1	HPRD					turquoise
NDRG1	7.21e-08	1	HPRD					turquoise
MAP3K10	7.3e-08	1	HPRD					turquoise
MRPL13	7.66e-08	1	blood					turquoise
XRCC1	7.75e-08	1	HPRD					turquoise
CYCS	8.43e-08	1	HPRD					turquoise
CUX1	8.64e-08	1	HPRD					turquoise
DDX24	8.87e-08	1	HPRD					turquoise
GTF2A1	1.04e-07	1	HPRD					turquoise
PBK	1.06e-07	1	HPRD					blue
GIT2	1.09e-07	1	HPRD					turquoise
NR2F2	1.21e-07	1	HPRD					turquoise
PCNT	1.21e-07	1	HPRD					turquoise
PSAP	1.23e-07	1	HPRD					turquoise
ILF3	1.39e-07	1	HPRD					turquoise
AP2A2	1.44e-07	1	HPRD					turquoise
SMURF1	1.51e-07	1	HPRD					turquoise
MCM10	1.56e-07	1	HPRD					blue
IKBKAP	1.68e-07	1	HPRD					turquoise
AXIN2	1.78e-07	1	HPRD					turquoise
CTBP2	1.92e-07	1	HPRD					blue
EIF4E	2.03e-07	1	HPRD					turquoise
PPP1CC	2.08e-07	1	HPRD					blue
SNTA1	2.15e-07	1	HPRD					blue
HOXB6	2.3e-07	1	HPRD					blue
PITX2	2.67e-07	1	HPRD					blue
SOX9	2.82e-07	1	HPRD					turquoise
MAP2K4	3.17e-07	1	HPRD					blue
SOX4	3.33e-07	1	blood					blue
CAMK2N2	3.34e-07	1	HPRD					blue
PAFAH1B3	3.4e-07	1	HPRD					blue
TAF10	3.58e-07	1	HPRD					turquoise
POU2F1	3.68e-07	1	HPRD					turquoise
SMAD6	3.74e-07	1	HPRD					blue
RASL12	3.76e-07	1	HPRD					blue
TRRAP	4.17e-07	1	HPRD					turquoise
RPA2	4.36e-07	1	HPRD					turquoise
SMARCB1	4.39e-07	1	HPRD					turquoise
DLEU1	4.62e-07	1	HPRD					blue
NFATC1	4.81e-07	1	HPRD					turquoise
HAND2	5e-07	1	HPRD					turquoise
NCL	6.07e-07	1	HPRD					turquoise
SETDB1	6.13e-07	1	HPRD					turquoise
ARNT	6.14e-07	1	HPRD					turquoise
ERH	6.45e-07	1	HPRD					blue
IRF1	6.67e-07	1	HPRD					blue
GTF2F1	7.32e-07	1	HPRD					turquoise
PTPN4	8.03e-07	1	HPRD					blue
SLC9A1	8.05e-07	1	HPRD					blue
UBC	8.1e-07	1	HPRD					blue
ARNTL	8.86e-07	1	HPRD					turquoise
RUVBL1	1.08e-06	1	HPRD					turquoise
ARHGDIA	1.11e-06	1	HPRD					turquoise
COPS8	1.11e-06	1	HPRD					blue
RBL2	1.13e-06	1	HPRD					turquoise
NUP98	1.14e-06	1	HPRD					turquoise
PRKCI	1.16e-06	1	HPRD					turquoise
MTDH	1.18e-06	1	blood					turquoise
DCC	1.3e-06	1	HPRD					blue
ABHD2	1.42e-06	1	blood					turquoise
ABHD2	1.42e-06	1	blood					blue
PSMD11	1.46e-06	1	HPRD					turquoise
OGT	1.63e-06	1	HPRD					turquoise
BMPR2	1.65e-06	1	HPRD					turquoise
VPS4B	1.79e-06	1	blood					turquoise
ELMO1	1.84e-06	1	blood					turquoise
HIVEP1	1.84e-06	1	HPRD					turquoise
TEP1	1.93e-06	1	HPRD					turquoise
PLEKHF2	1.98e-06	1	HPRD					turquoise
UBTF	1.99e-06	1	HPRD					turquoise
STK38	2.28e-06	1	HPRD					turquoise
CFLAR	2.36e-06	1	HPRD					turquoise
SMARCA4	2.63e-06	1	HPRD					turquoise
EIF4EBP1	2.91e-06	1	HPRD					blue
MAP4K1	3.03e-06	1	HPRD					turquoise
PTBP1	3.23e-06	1	HPRD					turquoise
C14orf1	3.38e-06	1	HPRD					blue
IL4R	3.7e-06	1	HPRD					blue
CHD3	4.22e-06	1	HPRD					turquoise
RAP1A	4.39e-06	1	HPRD					blue
HNRNPD	4.57e-06	1	HPRD					blue
NDUFB3	4.85e-06	1	blood					blue
PPARA	4.89e-06	1	HPRD					blue
CCDC126	4.95e-06	1	blood					turquoise
WT1	5.08e-06	1	HPRD					turquoise
EIF4ENIF1	5.18e-06	1	HPRD					turquoise
HOXB7	5.21e-06	1	HPRD					blue
IFNAR2	5.22e-06	1	HPRD					turquoise
RPS6KA4	5.34e-06	1	HPRD					blue
IRF7	5.46e-06	1	HPRD					blue
KDM5A	5.49e-06	1	HPRD					turquoise
SPEN	5.63e-06	1	HPRD					turquoise
PSMA5	5.83e-06	1	HPRD					turquoise
IGF2R	5.91e-06	1	blood					turquoise
PFKFB2	5.93e-06	1	HPRD					turquoise
EVL	6.45e-06	1	HPRD					turquoise
NFATC2	6.57e-06	1	HPRD					turquoise
CEP55	6.65e-06	1	HPRD					blue
MYBL2	6.97e-06	1	HPRD					blue
KPNB1	7.45e-06	1	HPRD					turquoise
CCDC85B	7.56e-06	1	HPRD					turquoise
KCNRG	7.68e-06	1	HPRD					turquoise
ZDHHC3	7.78e-06	1	HPRD					blue
MAD2L1BP	7.92e-06	1	HPRD					turquoise
SH3GL2	7.94e-06	1	HPRD					blue
ILK	8.69e-06	1	HPRD					turquoise
HMGA1	8.71e-06	1	HPRD					turquoise
CHST11	8.92e-06	1	blood					turquoise
TAF1	8.93e-06	1	HPRD					turquoise
PPARD	9.79e-06	1	HPRD					blue
GADD45G	9.99e-06	1	HPRD					blue
MLL2	1.04e-05	1	HPRD					turquoise
NSD1	1.05e-05	1	HPRD					turquoise
KRT7	1.12e-05	1	HPRD					blue
EZH2	1.21e-05	1	HPRD					blue
PSMA2	1.23e-05	1	blood					blue
PRTN3	1.3e-05	1	HPRD					blue
KDM1A	1.33e-05	1	HPRD					turquoise
WBP11	1.45e-05	1	HPRD					turquoise
XRCC4	1.56e-05	1	HPRD					turquoise
HSP90AB1	1.66e-05	1	HPRD					turquoise
SUB1	1.71e-05	1	HPRD					turquoise
UBE2Z	1.74e-05	1	HPRD					turquoise
PGR	1.82e-05	1	HPRD					blue
TGFB1I1	1.83e-05	1	HPRD					blue
EIF2B5	2.01e-05	1	HPRD					blue
COPS4	2.12e-05	1	HPRD					blue
MIF	2.14e-05	1	HPRD					turquoise
MED1	2.19e-05	1	HPRD					turquoise
PACS1	2.31e-05	1	HPRD					turquoise
EEF2K	2.36e-05	1	HPRD					turquoise
CEP70	2.37e-05	1	HPRD					blue
GOLGA2	2.38e-05	1	HPRD					turquoise
ZFP36L1	2.54e-05	1	blood					blue
UBE2E3	2.57e-05	1	HPRD					turquoise
MAP2K2	2.59e-05	1	HPRD					turquoise
ITGB3BP	2.62e-05	1	HPRD					turquoise
KIFAP3	2.71e-05	1	HPRD					blue
SMARCD1	2.87e-05	1	HPRD					turquoise
APLP2	2.97e-05	1	HPRD					turquoise
ARRB1	3.19e-05	1	HPRD					turquoise
SART3	3.25e-05	1	HPRD					turquoise
HSPH1	3.48e-05	1	HPRD					turquoise
OCRL	3.71e-05	1	HPRD					turquoise
TNRC6B	3.76e-05	1	blood					turquoise
C14orf156	3.92e-05	1	blood					turquoise
PSMD2	3.99e-05	1	HPRD					turquoise
EPS15	4.19e-05	1	HPRD					blue
TJP2	4.21e-05	1	HPRD					turquoise
RORA	4.68e-05	1	blood					chocolate
IRF2	4.69e-05	1	HPRD					turquoise
SAT1	4.75e-05	1	HPRD					blue
CALCOCO2	4.9e-05	1	HPRD					turquoise
DCTN4	5.8e-05	1	blood					blue
MPG	7.42e-05	1	HPRD					turquoise
MED14	8.24e-05	1	HPRD					turquoise
DUT	8.3e-05	1	HPRD					blue
TRIM33	8.57e-05	1	blood					turquoise
SUMO4	9.24e-05	1	HPRD					turquoise
PARD6A	0.0001	1	HPRD					turquoise
FLI1	0.000101776	1	HPRD					turquoise
CREM	0.000113273	1	HPRD					blue
RIPK1	0.000123744	1	HPRD					turquoise
TP53BP2	0.000136543	1	HPRD					turquoise
ITGA6	0.000137464	1	HPRD					turquoise
POLA2	0.000139493	1	HPRD					turquoise
IL6R	0.000149218	1	blood					turquoise
PIK3CB	0.000151169	1	HPRD					turquoise
ETS2	0.000152655	1	HPRD					turquoise
SH3KBP1	0.000154767	1	HPRD					turquoise
BCL3	0.000154978	1	HPRD					blue
SH3GL3	0.000157281	1	HPRD					blue
EIF3E	0.000159354	1	HPRD					blue
EEF1A1	0.000162125	1	HPRD					turquoise
GRIN2D	0.000167266	1	HPRD					turquoise
POU4F1	0.000168475	1	HPRD					blue
PAG1	0.000171613	1	HPRD					turquoise
TNFAIP3	0.000173015	1	HPRD					blue
PTPN18	0.000177646	1	HPRD					turquoise
CYFIP2	0.000178303	1	HPRD					turquoise
PSMC3IP	0.000203493	1	HPRD					blue
SAA1	0.000207096	1	HPRD					blue
DAXX	0.000215083	1	HPRD					turquoise
DUSP10	0.000228779	1	blood					blue
ASAP1	0.000230236	1	HPRD					turquoise
ITGB7	0.000232787	1	HPRD					turquoise
BANP	0.000235453	1	blood					blue
IMMT	0.00023739	1	HPRD					turquoise
CTNNA1	0.000238055	1	HPRD					turquoise
PECAM1	0.000238968	1	HPRD					turquoise
LCP2	0.000251385	1	HPRD					turquoise
KIF1B	0.000263607	1	HPRD					turquoise
PXN	0.000296217	1	blood					turquoise
NOTCH2	0.000319665	1	HPRD					turquoise
HLA-E	0.000341029	1	HPRD					chocolate
CNIH	0.000351543	1	blood					turquoise
PLCB1	0.000360663	1	HPRD					blue
PEA15	0.000365216	1	HPRD					turquoise
STIM1	0.000366118	1	blood					turquoise
RNF138	0.000409111	1	blood					blue
CREBBP	0.000411473	1	blood					turquoise
UBE2W	0.000413035	1	blood					turquoise
SKAP1	0.000431774	1	HPRD					turquoise
CSF1R	0.000441481	1	HPRD					turquoise
ATF7IP	0.000449029	1	HPRD					turquoise
INTS3	0.000510513	1	blood					turquoise
MLL3	0.000515706	1	blood					turquoise
AOC2	0.000557021	1	blood					turquoise
PSME3	0.000562266	1	HPRD					turquoise
PRKCH	0.000562835	1	HPRD					turquoise
HERC3	0.000576999	1	blood					blue
HOXB9	0.000586123	1	HPRD					blue
ATP1A1	0.000587261	1	HPRD					turquoise
SMURF2	0.000658531	1	HPRD					blue
HIPK3	0.000677986	1	HPRD					turquoise
CMTM6	0.000679977	1	blood					red
PPP1R1B	0.000717873	1	HPRD					blue
RCHY1	0.000722624	1	HPRD					turquoise
WWP2	0.000739231	1	HPRD					turquoise
GMFB	0.000791619	1	HPRD					turquoise
GORASP2	0.00083119	1	HPRD					turquoise
PTPRA	0.000891164	1	HPRD					turquoise
TRIO	0.000929689	1	HPRD					turquoise
MGMT	0.000976013	1	HPRD					blue
NOS2	0.000988672	1	HPRD					blue
THOC4	0.00100398	1	blood					turquoise
TRAF4	0.00104844	1	HPRD					blue
TYRO3	0.00107772	1	HPRD					blue
CMTM4	0.00108714	1	blood					blue
CHIC2	0.0011059	1	blood					turquoise
CALM2	0.00112818	1	HPRD					blue
ARHGAP17	0.00121511	1	HPRD					turquoise
INPP5D	0.00133522	1	HPRD					turquoise
CD4	0.00140244	1	HPRD					turquoise
SORBS2	0.00152603	1	HPRD					blue
FKBP4	0.00161164	1	HPRD					turquoise
STAT5A	0.00165364	1	blood					turquoise
GYS1	0.00173756	1	HPRD					blue
MAP3K5	0.00177565	1	HPRD					blue
ST8SIA4	0.00220067	1	blood					red
MYH9	0.00221989	1	HPRD					turquoise
SRPK2	0.00229711	1	blood					blue
RAPGEF1	0.00229997	1	HPRD					turquoise
NOL3	0.002308	1	HPRD					blue
HSP90B1	0.00241708	1	HPRD					turquoise
DCTN6	0.00265546	1	blood					turquoise
CPSF7	0.00267206	1	HPRD					turquoise
GOLT1B	0.00276841	1	blood					turquoise
IDE	0.00291769	1	HPRD					blue
FSCN1	0.00292819	1	HPRD					blue
NUDT18	0.00298544	1	HPRD					blue
LRRC40	0.00302236	1	blood					turquoise
TRAF3IP2	0.00317402	1	HPRD					blue
GTF2I	0.00333695	1	HPRD					turquoise
MLLT4	0.00341101	1	HPRD					turquoise
MAG	0.00358378	1	HPRD					blue
MAPK8IP1	0.0036109	1	HPRD					turquoise
PTPRJ	0.00397217	1	HPRD					turquoise
BAD	0.00414453	1	HPRD					blue
LNPEP	0.00468864	1	blood					turquoise
ITPR1	0.00472817	1	HPRD					turquoise
DNAJA3	0.00481903	1	HPRD					blue
THAP1	0.00485552	1	blood					blue
TCF7L2	0.00499963	1	HPRD					turquoise
RNF125	0.00515042	1	blood					blue
RG9MTD1	0.00521432	1	blood					blue
GSK3B	0.00549397	1	HPRD					blue
PSMC5	0.00567199	1	HPRD					turquoise
GRM7	0.00574495	1	HPRD					blue
ARF6	0.00651471	1	blood					turquoise
C3orf62	0.00662613	1	blood					turquoise
RAD54L2	0.00666826	1	HPRD					turquoise
PBX2	0.00739215	1	blood					blue
NPLOC4	0.00760231	1	blood					turquoise
IRAK1	0.00815997	1	HPRD					blue
LRPAP1	0.0082834	1	HPRD					blue
ATXN1	0.00832337	1	HPRD					blue
MYST2	0.00835574	1	HPRD					turquoise
GRIA4	0.00874651	1	HPRD					blue
GAB2	0.00943354	1	blood					turquoise
CAMK2G	0.0097176	1	HPRD					turquoise
PLD1	0.00978534	1	HPRD					blue
SIT1	0.010029	1	HPRD					turquoise
KHDRBS3	0.0100434	1	HPRD					blue
TCF12	0.0108182	1	HPRD					turquoise
TJP1	0.0109667	1	HPRD					blue
ACTA1	0.0114237	1	HPRD					turquoise
CSNK2A2	0.0119224	1	HPRD					turquoise
SOCS1	0.0124541	1	HPRD					turquoise
CLASP1	0.0126735	1	blood					turquoise
VCL	0.0134122	1	HPRD					turquoise
PUM1	0.0137417	1	blood					turquoise
TMEM14A	0.0157838	1	blood					turquoise
S100A9	0.0166031	1	blood					turquoise
TUBGCP4	0.0169255	1	HPRD					turquoise
ATP5C1	0.0184778	1	HPRD					turquoise
ERN1	0.0185271	1	HPRD					turquoise
PYGL	0.0187356	1	blood					turquoise
POM121	0.0190097	1	HPRD					blue
TSPAN18	0.0190826	1	blood					turquoise
CPD	0.0191247	1	blood					turquoise
EZR	0.019898	1	HPRD					turquoise
DCN	0.0201153	1	HPRD					blue
HSPA5	0.0204685	1	HPRD					turquoise
MOBKL3	0.0210997	1	HPRD					turquoise
NME2	0.0222092	1	HPRD					blue
PAPD5	0.0229362	1	blood					turquoise
IL16	0.0240332	1	HPRD					turquoise
C6orf211	0.0246425	1	blood					turquoise
CDK5R1	0.0253487	1	HPRD					turquoise
MED28	0.0259814	1	HPRD					turquoise
PSEN1	0.0264888	1	HPRD					turquoise
KBTBD2	0.0280707	1	blood					red
FLNB	0.0290591	1	HPRD					turquoise
GAB3	0.0292223	1	HPRD					turquoise
LPGAT1	0.0293275	1	blood					blue
ZBTB6	0.0298493	1	blood					turquoise
IQGAP1	0.0313349	1	HPRD					turquoise
RPN2	0.0318597	1	blood					turquoise
CPEB4	0.0336674	1	blood					blue
HIST1H4C	0.0354873	1	blood					turquoise
ZFAND6	0.0359986	1	blood					turquoise
SORL1	0.0369706	1	blood					turquoise
LIN7C	0.0370193	1	blood					blue
IER3IP1	0.0373135	1	blood					turquoise
PLG	0.0378811	1	HPRD					blue
PPP1R14A	0.0388561	1	HPRD					turquoise
MAP3K14	0.0410236	1	HPRD					blue
PIK3CG	0.0448683	1	HPRD					turquoise
MAPK8IP2	0.0452864	1	HPRD					turquoise
SPSB3	0.045747	1	blood					blue
CD47	0.0466656	1	blood					turquoise
ZNF12	0.0492334	1	blood					blue
