# Supplementary material for: Integrative network analysis reveals molecular mechanisms of blood pressure regulation
Source: Mol Syst Biol. 2015 Apr 16;11(4):799. doi: 10.15252/msb.20145399 (PMC4422556; doi:10.15252/msb.20145399)
Supplement: Supplementary file 17 — Supplementary Dataset S5 [file MSB-11-799-s011.xlsx]

## Sheet: Sheet1
Supplementary Data S5: Differentially expressed genes between wide-type mice and Sh2b3 knockout mice
Gene_id	Gene	Locus	Group_1	Group_2	Status	value_WT	value_KO	log2(fold_change)	test_stat	p_value	q_value	significant
XLOC_000013	Sgk3	chr1:9798129-9902568	WT	KO	OK	24.9437	15.8601	-0.653269	-1.89209	0.0002	0.00223158	yes
XLOC_000026	Ly96	chr1:16688455-16709605	WT	KO	OK	25.4886	12.6342	-1.01252	-1.33193	0.0089	0.0486433	yes
XLOC_000038	Tmem14a	chr1:21218630-21230167	WT	KO	OK	9.40183	19.4706	1.05029	1.66739	0.0019	0.0147608	yes
XLOC_000063	Arid5a	chr1:36307732-36324029	WT	KO	OK	47.2726	28.9655	-0.706671	-2.17362	5e-05	0.000641676	yes
XLOC_000064	Cnnm4	chr1:36471596-36508776	WT	KO	OK	13.0166	6.61162	-0.977277	-2.34779	5e-05	0.000641676	yes
XLOC_000070	Inpp4a	chr1:37299892-37410735	WT	KO	OK	27.9897	14.9434	-0.905382	-2.50661	5e-05	0.000641676	yes
XLOC_000081	Il1r2	chr1:40076211-40125226	WT	KO	OK	149.332	49.559	-1.59131	-4.34985	5e-05	0.000641676	yes
XLOC_000086	Il18rap	chr1:40515361-40549297	WT	KO	OK	60.7186	39.3558	-0.62556	-1.82009	0.0003	0.00317085	yes
XLOC_000095	Nck2	chr1:43445750-43570518	WT	KO	OK	34.1678	51.4838	0.591482	1.75216	0.0005	0.00486926	yes
XLOC_000114	Coq10b	chr1:55052769-55072702	WT	KO	OK	33.973	16.1416	-1.0736	-2.46217	5e-05	0.000641676	yes
XLOC_000142	Bmpr2	chr1:59764636-59870859	WT	KO	OK	10.6928	4.17353	-1.3573	-2.5758	5e-05	0.000641676	yes
XLOC_000162	Ccnyl1	chr1:64691344-64725642	WT	KO	OK	16.409	9.92096	-0.725935	-1.67156	0.00115	0.0097072	yes
XLOC_000169	Cps1	chr1:67123065-67230448	WT	KO	OK	0	13.6454	inf	nan	5e-05	0.000641676	yes
XLOC_000179	Igfbp2	chr1:72824479-72852471	WT	KO	OK	0	13.1513	inf	nan	5e-05	0.000641676	yes
XLOC_000182	Rufy4	chr1:74125540-74148230	WT	KO	OK	29.6063	2.80875	-3.39791	-5.45049	5e-05	0.000641676	yes
XLOC_000183	Cxcr2	chr1:74153993-74161246	WT	KO	OK	215.18	74.5024	-1.53019	-4.4187	5e-05	0.000641676	yes
XLOC_000184	Arpc2	chr1:74236549-74268213	WT	KO	OK	244.095	163.55	-0.577709	-1.79725	0.00035	0.00362973	yes
XLOC_000188	Slc11a1	chr1:74375202-74386051	WT	KO	OK	73.108	28.5377	-1.35716	-3.79973	5e-05	0.000641676	yes
XLOC_000201	Fam134a	chr1:75142785-75147909	WT	KO	OK	66.9556	49.2692	-0.442518	-1.3476	0.00575	0.034963	yes
XLOC_000224	Mff	chr1:82724917-82752389	WT	KO	OK	141.372	104.874	-0.430841	-1.33003	0.0071	0.0410437	yes
XLOC_000260	Ugt1a1,Ugt1a10,Ugt1a2,Ugt1a5,Ugt1a6a,Ugt1a6b,Ugt1a7c,Ugt1a9	chr1:88055410-88220002	WT	KO	OK	61.8347	22.8316	-1.43738	-3.98497	5e-05	0.000641676	yes
XLOC_000263	Spp2	chr1:88407018-88426438	WT	KO	OK	0	4.42306	inf	nan	5e-05	0.000641676	yes
XLOC_000268	Agap1	chr1:89454810-89895282	WT	KO	OK	7.53725	1.47811	-2.35029	-4.72062	5e-05	0.000641676	yes
XLOC_000273	Lrrfip1	chr1:90998726-91128944	WT	KO	OK	104.999	75.1692	-0.482162	-1.44613	0.004	0.0262789	yes
XLOC_000276	Ube2f	chr1:91250318-91286025	WT	KO	OK	99.9408	68.1243	-0.552904	-1.6034	0.00105	0.00897302	yes
XLOC_000294	Gpr35	chr1:92973118-92986391	WT	KO	OK	25.5398	10.6438	-1.26274	-3.18038	5e-05	0.000641676	yes
XLOC_000296	Agxt	chr1:93135275-93145421	WT	KO	OK	0	6.23652	inf	nan	5e-05	0.000641676	yes
XLOC_000327	Serpinb2	chr1:107511422-107525600	WT	KO	OK	9.10256	19.6987	1.11375	2.247	5e-05	0.000641676	yes
XLOC_000329	Serpinb8	chr1:107590005-107608978	WT	KO	OK	4.80751	1.73964	-1.4665	-1.67968	0.00145	0.0117277	yes
XLOC_000335	Tmem185b	chr1:119526153-119528983	WT	KO	OK	22.8381	14.2046	-0.685083	-1.73092	0.00025	0.00270461	yes
XLOC_000342	Slc35f5	chr1:125561015-125595684	WT	KO	OK	17.1397	7.04698	-1.28227	-2.59315	5e-05	0.000641676	yes
XLOC_000355	Pigr	chr1:130826683-130852249	WT	KO	OK	0.146288	6.6112	5.49803	4.09647	0.00315	0.0217989	yes
XLOC_000361	Ctse	chr1:131638313-131675507	WT	KO	OK	100.087	68.0091	-0.557458	-1.67917	0.0007	0.0064414	yes
XLOC_000362	5430435G22Rik	chr1:131688694-131713464	WT	KO	OK	4.73348	1.17716	-2.0076	-2.30268	0.00035	0.00362973	yes
XLOC_000373	Nuak2	chr1:132316124-132333488	WT	KO	OK	45.0291	32.2545	-0.481358	-1.43644	0.0043	0.0277536	yes
XLOC_000380	Ppp1r15b	chr1:133131165-133139800	WT	KO	OK	60.3093	45.2891	-0.413217	-1.28904	0.00895	0.0487715	yes
XLOC_000388	Chi3l1	chr1:134182403-134190031	WT	KO	OK	111.31	29.9069	-1.89603	-4.89038	5e-05	0.000641676	yes
XLOC_000392	Cyb5r1	chr1:134405989-134411738	WT	KO	OK	53.9848	29.7158	-0.861325	-2.24537	5e-05	0.000641676	yes
XLOC_000393	Adipor1	chr1:134415466-134432341	WT	KO	OK	355.532	228.448	-0.638113	-1.85338	0.00035	0.00362973	yes
XLOC_000396	Kdm5b	chr1:134560177-134632878	WT	KO	OK	25.4115	18.3472	-0.469921	-1.42382	0.0039	0.0258375	yes
XLOC_000399	Ptpn7	chr1:135132724-135145320	WT	KO	OK	26.4384	36.9824	0.484201	1.41251	0.0052	0.0322593	yes
XLOC_000400	Arl8a	chr1:135146833-135156268	WT	KO	OK	61.716	44.7032	-0.465267	-1.31985	0.0086	0.0474744	yes
XLOC_000403	Phlda3	chr1:135766084-135769134	WT	KO	OK	8.14369	14.8962	0.87119	1.43731	0.0055	0.0337407	yes
XLOC_000407	Tmem9	chr1:136008218-136035030	WT	KO	OK	13.6113	24.2397	0.83257	1.6538	0.0012	0.0100218	yes
XLOC_000429	Ptgs2	chr1:150100123-150108012	WT	KO	OK	8.92957	0.410522	-4.44306	-4.8576	5e-05	0.000641676	yes
XLOC_000435	Fam129a	chr1:151571372-151719347	WT	KO	OK	76.725	24.4284	-1.65113	-4.72953	5e-05	0.000641676	yes
XLOC_000439	Arpc5	chr1:152766541-152775580	WT	KO	OK	186.223	121.875	-0.611629	-1.90431	0.00015	0.0017388	yes
XLOC_000440	Ncf2	chr1:152807889-152836990	WT	KO	OK	149.663	73.5437	-1.02505	-3.1379	5e-05	0.000641676	yes
XLOC_000445	Rnasel	chr1:153749425-153764221	WT	KO	OK	54.6176	39.3664	-0.472399	-1.44533	0.00395	0.026028	yes
XLOC_000457	BC026585	chr1:157458581-157488733	WT	KO	OK	8.03993	16.5717	1.04347	1.6693	0.0022	0.0163981	yes
XLOC_000467	Serpinc1	chr1:160978605-161003014	WT	KO	OK	0.653115	17.179	4.71716	4.4297	5e-05	0.000641676	yes
XLOC_000483	Sell	chr1:164062075-164080785	WT	KO	OK	238.804	147.493	-0.695177	-2.10325	0.0001	0.00120481	yes
XLOC_000492	Mpc2	chr1:165461207-165481214	WT	KO	OK	122.899	79.3285	-0.631564	-1.7084	0.0008	0.00718761	yes
XLOC_000494	Creg1	chr1:165763779-165775304	WT	KO	OK	215.971	152.336	-0.50358	-1.54121	0.0024	0.0175915	yes
XLOC_000511	Fcgr4	chr1:171018925-171029761	WT	KO	OK	104.405	62.4131	-0.742272	-2.05947	5e-05	0.000641676	yes
XLOC_000517	B4galt3	chr1:171270327-171276895	WT	KO	OK	51.5959	27.4596	-0.909946	-2.46067	5e-05	0.000641676	yes
XLOC_000521	Arhgap30	chr1:171388959-171410239	WT	KO	OK	123.407	89.3967	-0.465132	-1.41109	0.0052	0.0322593	yes
XLOC_000526	Cd244	chr1:171559192-171585316	WT	KO	OK	39.652	19.8047	-1.00156	-2.71685	5e-05	0.000641676	yes
XLOC_000529	Cd84	chr1:171839696-171890718	WT	KO	OK	114.111	84.3491	-0.435992	-1.34822	0.0066	0.0388459	yes
XLOC_000542	Crp	chr1:172698055-172699966	WT	KO	OK	0	7.66869	inf	nan	5e-05	0.000641676	yes
XLOC_000589	Cnih4	chr1:181150930-181168994	WT	KO	OK	14.7906	9.77501	-0.597507	-1.41731	0.00435	0.0279781	yes
XLOC_000596	Tlr5	chr1:182954787-182976044	WT	KO	OK	12.185	1.42061	-3.10053	-4.33612	5e-05	0.000641676	yes
XLOC_000665	Rpl7	chr1:16101295-16104433	WT	KO	OK	343.434	247.161	-0.474583	-1.47379	0.00265	0.0190193	yes
XLOC_000684	Ogfrl1	chr1:23366423-23383175	WT	KO	OK	61.4437	25.7492	-1.25474	-3.70719	5e-05	0.000641676	yes
XLOC_000685	Smap1	chr1:23761925-23922289	WT	KO	OK	138.958	91.6743	-0.600063	-1.83918	0.00015	0.0017388	yes
XLOC_000694	Ptp4a1	chr1:30940302-30949755	WT	KO	OK	88.5378	43.6035	-1.02185	-3.00985	5e-05	0.000641676	yes
XLOC_000709	Neurl3	chr1:36264601-36273425	WT	KO	OK	127.842	82.4963	-0.631963	-1.9745	0.0001	0.00120481	yes
XLOC_000711	Lman2l	chr1:36423185-36445239	WT	KO	OK	23.7768	15.7354	-0.595541	-1.42845	0.0043	0.0277536	yes
XLOC_000733	Rnf149	chr1:39551295-39577347	WT	KO	OK	90.8743	34.5612	-1.39472	-4.00807	5e-05	0.000641676	yes
XLOC_000751	Slc40a1	chr1:45908069-45925594	WT	KO	OK	90.7329	34.9697	-1.37552	-4.04161	5e-05	0.000641676	yes
XLOC_000755	Nabp1	chr1:51469487-51478399	WT	KO	OK	44.6921	31.9187	-0.485619	-1.41643	0.0033	0.0226803	yes
XLOC_000759	Mfsd6	chr1:52656304-52727318	WT	KO	OK	41.3972	21.3252	-0.956972	-2.82673	5e-05	0.000641676	yes
XLOC_000766	Stk17b	chr1:53755511-53785215	WT	KO	OK	199.909	100.805	-0.987775	-2.95219	5e-05	0.000641676	yes
XLOC_000806	Plekhm3	chr1:64789120-64956824	WT	KO	OK	22.8099	14.6312	-0.640607	-1.96547	5e-05	0.000641676	yes
XLOC_000814	Idh1	chr1:65158615-65186479	WT	KO	OK	41.9414	26.6063	-0.65661	-1.76823	0.00045	0.00445714	yes
XLOC_000823	Fn1	chr1:71585472-71653234	WT	KO	OK	74.4407	44.8949	-0.72954	-1.75282	0.00095	0.00823981	yes
XLOC_000826	Pecr	chr1:72259172-72284314	WT	KO	OK	2.69064	8.9204	1.72916	1.84502	0.0015	0.0120877	yes
XLOC_000833	Tns1	chr1:73910230-74124447	WT	KO	OK	5.24067	2.1423	-1.29059	-2.7908	5e-05	0.000641676	yes
XLOC_000834	Cxcr1	chr1:74191785-74194631	WT	KO	OK	51.3118	6.89215	-2.89626	-4.55691	5e-05	0.000641676	yes
XLOC_000849	Abcb6	chr1:75171640-75180283	WT	KO	OK	3.0484	6.22703	1.03049	1.61781	0.0029	0.0203369	yes
XLOC_000850	Atg9a	chr1:75180865-75191923	WT	KO	OK	38.548	25.7706	-0.58093	-1.69991	0.00085	0.00752643	yes
XLOC_000854	Ptprn	chr1:75247040-75264208	WT	KO	OK	11.4417	31.6368	1.4673	3.78476	5e-05	0.000641676	yes
XLOC_000875	Pid1	chr1:84036292-84284645	WT	KO	OK	18.8589	10.8532	-0.797123	-1.80386	0.00035	0.00362973	yes
XLOC_000910	Hes6	chr1:91411482-91413222	WT	KO	OK	27.5968	43.4414	0.654568	1.57904	0.00165	0.0130766	yes
XLOC_000912	Hdac4	chr1:91932748-92148393	WT	KO	OK	21.9352	13.3993	-0.711094	-1.91433	0.00025	0.00270461	yes
XLOC_000930	St8sia4	chr1:95587681-95667594	WT	KO	OK	66.3977	41.1532	-0.690129	-2.09624	5e-05	0.000641676	yes
XLOC_000934	Slco4c1	chr1:96818783-96872171	WT	KO	OK	7.35761	2.60778	-1.49642	-2.15829	0.0001	0.00120481	yes
XLOC_000937	D1Ertd622e	chr1:97643901-97662018	WT	KO	OK	73.8485	35.4894	-1.05718	-3.12354	5e-05	0.000641676	yes
XLOC_000944	Bcl2	chr1:106538178-106714290	WT	KO	OK	29.9587	49.9911	0.738698	2.23219	5e-05	0.000641676	yes
XLOC_000957	Ralb	chr1:119470304-119504782	WT	KO	OK	45.9443	19.9149	-1.20604	-3.15089	5e-05	0.000641676	yes
XLOC_000959	Ptpn4	chr1:119658092-119837071	WT	KO	OK	7.2068	11.6966	0.698656	1.69633	0.0014	0.0113733	yes
XLOC_000962	Tmem37	chr1:120067376-120073780	WT	KO	OK	3.44687	8.25327	1.25968	1.40931	0.007	0.0407434	yes
XLOC_000970	Actr3	chr1:125392904-125435727	WT	KO	OK	214.191	149.85	-0.51538	-1.56726	0.00135	0.0110158	yes
XLOC_000971	Lypd1	chr1:125676995-125912214	WT	KO	OK	0.295679	4.52352	3.93534	2.88147	0.0021	0.0158131	yes
XLOC_000973	Tmem163	chr1:127490341-127678021	WT	KO	OK	7.97534	13.4316	0.752014	1.5238	0.00285	0.0200885	yes
XLOC_000980	Cxcr4	chr1:128588198-128592299	WT	KO	OK	201.064	135.838	-0.565771	-1.75807	0.00065	0.00604692	yes
XLOC_000984	C4bp	chr1:130635920-130661618	WT	KO	OK	0	7.0488	inf	nan	5e-05	0.000641676	yes
XLOC_000990	Mapkapk2	chr1:131053703-131097543	WT	KO	OK	103.135	72.2654	-0.513155	-1.59452	0.0013	0.010671	yes
XLOC_000992	Rassf5	chr1:131176409-131245178	WT	KO	OK	105.422	75.8351	-0.475241	-1.48798	0.0029	0.0203369	yes
XLOC_001010	Btg2	chr1:134074864-134079155	WT	KO	OK	128.063	88.3995	-0.534746	-1.6727	0.0009	0.00789936	yes
XLOC_001012	Ppfia4	chr1:134296782-134332928	WT	KO	OK	6.56418	2.87237	-1.19237	-2.38011	5e-05	0.000641676	yes
XLOC_001020	Rnpep	chr1:135262698-135284084	WT	KO	OK	55.69	30.8453	-0.852368	-2.38476	5e-05	0.000641676	yes
XLOC_001033	Ptprc	chr1:138062858-138175305	WT	KO	OK	205.089	138.714	-0.564143	-1.40893	0.0063	0.0375412	yes
XLOC_001041	Cfhr2	chr1:139810291-139858699	WT	KO	OK	0	8.43352	inf	nan	5e-05	0.000641676	yes
XLOC_001046	Rgs2	chr1:143999337-144004149	WT	KO	OK	79.562	36.4932	-1.12445	-3.36651	5e-05	0.000641676	yes
XLOC_001058	1700025G04Rik	chr1:151884523-152090320	WT	KO	OK	3.31567	4.90226	0.564147	1.36014	0.0069	0.0402677	yes
XLOC_001071	Cacna1e	chr1:154392518-154725920	WT	KO	OK	4.0306	6.71544	0.736487	1.99364	0.0002	0.00223158	yes
XLOC_001072	Ier5	chr1:155096366-155099636	WT	KO	OK	67.2907	50.3565	-0.418228	-1.29786	0.009	0.0490198	yes
XLOC_001073	Mr1	chr1:155127877-155146780	WT	KO	OK	5.51529	10.3538	0.908654	1.64216	0.0019	0.0147608	yes
XLOC_001074	Xpr1	chr1:155275656-155417444	WT	KO	OK	26.5526	18.1848	-0.54612	-1.67688	0.00085	0.00752643	yes
XLOC_001081	Soat1	chr1:156428107-156474328	WT	KO	OK	42.8117	22.7095	-0.914711	-2.72093	5e-05	0.000641676	yes
XLOC_001118	Atp1b1	chr1:164307674-164458355	WT	KO	OK	27.0755	41.9867	0.632942	1.6367	0.0014	0.0113733	yes
XLOC_001122	Sft2d2	chr1:165174340-165194433	WT	KO	OK	65.2469	41.4096	-0.655942	-2.03545	5e-05	0.000641676	yes
XLOC_001130	Pogk	chr1:166379166-166409828	WT	KO	OK	5.47017	9.50075	0.796455	1.61147	0.0019	0.0147608	yes
XLOC_001138	Pbx1	chr1:168119363-168432258	WT	KO	OK	23.899	6.52113	-1.87375	-4.78901	5e-05	0.000641676	yes
XLOC_001139	Nuf2	chr1:169497933-169531464	WT	KO	OK	1.74014	4.06252	1.22317	1.49962	0.0049	0.0307442	yes
XLOC_001145	Gm7694	chr1:170298192-170306332	WT	KO	OK	6.10616	1.54144	-1.98599	-2.90094	5e-05	0.000641676	yes
XLOC_001152	Fcgr3	chr1:171051168-171059403	WT	KO	OK	169.722	71.5642	-1.24586	-3.65319	5e-05	0.000641676	yes
XLOC_001154	Pcp4l1	chr1:171173263-171196268	WT	KO	OK	21.685	44.8919	1.04976	2.52848	5e-05	0.000641676	yes
XLOC_001165	Slamf7	chr1:171632402-171653037	WT	KO	OK	13.2136	22.1893	0.747845	2.03444	5e-05	0.000641676	yes
XLOC_001166	Vangl2	chr1:172004370-172027268	WT	KO	OK	1.37911	3.57452	1.37401	1.52635	0.0036	0.0242879	yes
XLOC_001175	Slamf8	chr1:172581376-172590568	WT	KO	OK	7.64578	3.10726	-1.29902	-1.79918	0.00155	0.012418	yes
XLOC_001187	AI607873	chr1:173723427-173741809	WT	KO	OK	29.7637	13.4357	-1.14749	-2.95416	5e-05	0.000641676	yes
XLOC_001188	Ifi204	chr1:173747293-173766919	WT	KO	OK	38.2002	15.3428	-1.31602	-3.20836	5e-05	0.000641676	yes
XLOC_001190	Mnda	chr1:173896354-173912922	WT	KO	OK	5.76406	2.27304	-1.34246	-1.55553	0.00415	0.0269909	yes
XLOC_001217	H3f3a	chr1:180802567-180813603	WT	KO	OK	260.634	173.482	-0.58724	-1.81058	0.0003	0.00317085	yes
XLOC_001222	Lbr	chr1:181815314-181842401	WT	KO	OK	121.49	72.1678	-0.751411	-2.33019	5e-05	0.000641676	yes
XLOC_001225	Degs1	chr1:182275769-182282759	WT	KO	OK	72.9619	48.7695	-0.581163	-1.71443	0.00045	0.00445714	yes
XLOC_001234	Hlx	chr1:184727144-184732493	WT	KO	OK	32.4591	7.53085	-2.10774	-4.22957	5e-05	0.000641676	yes
XLOC_001251	Smyd2	chr1:189880491-189922288	WT	KO	OK	3.0396	7.31406	1.26679	1.58018	0.00345	0.0234915	yes
XLOC_001255	Mfsd7b	chr1:191005831-191029781	WT	KO	OK	18.1423	9.74333	-0.896871	-2.22189	5e-05	0.000641676	yes
XLOC_001258	Atf3	chr1:191170296-191183333	WT	KO	OK	28.7507	6.33559	-2.18205	-4.07384	5e-05	0.000641676	yes
XLOC_001260	Ppp2r5a	chr1:191325964-191397041	WT	KO	OK	116.002	79.6936	-0.541617	-1.59134	0.00165	0.0130766	yes
XLOC_001272	G0s2	chr1:193272159-193273188	WT	KO	OK	45.2575	18.6794	-1.27671	-2.30976	5e-05	0.000641676	yes
XLOC_001284	Akap12	chr10:4266328-4359471	WT	KO	OK	7.72361	14.3653	0.89524	2.35704	5e-05	0.000641676	yes
XLOC_001288	Myct1	chr10:5593727-5606791	WT	KO	OK	16.6808	23.7872	0.511999	1.32496	0.00885	0.0484662	yes
XLOC_001307	Fuca2	chr10:13501027-13517275	WT	KO	OK	25.8455	15.7316	-0.716251	-1.97546	0.00015	0.0017388	yes
XLOC_001319	Ifngr1	chr10:19591957-19610225	WT	KO	OK	147.215	107.32	-0.455996	-1.42768	0.0043	0.0277536	yes
XLOC_001322	Map3k5	chr10:19934525-20142750	WT	KO	OK	43.0069	27.4523	-0.647641	-1.9924	5e-05	0.000641676	yes
XLOC_001329	Aldh8a1	chr10:21377299-21396578	WT	KO	OK	0	4.72579	inf	nan	5e-05	0.000641676	yes
XLOC_001332	Sgk1	chr10:21882183-21999902	WT	KO	OK	51.9599	32.673	-0.669297	-1.94147	0.0001	0.00120481	yes
XLOC_001339	Vnn3	chr10:23851461-23869843	WT	KO	OK	31.6576	10.5261	-1.58859	-3.30009	5e-05	0.000641676	yes
XLOC_001357	Samd3	chr10:26229706-26272172	WT	KO	OK	12.9462	21.9302	0.760396	1.64557	0.00095	0.00823981	yes
XLOC_001360	Themis	chr10:28668394-28882749	WT	KO	OK	15.9988	22.5551	0.495497	1.35823	0.0071	0.0410437	yes
XLOC_001369	Tspyl1	chr10:34282189-34284885	WT	KO	OK	64.0163	47.1394	-0.441508	-1.34704	0.00695	0.040538	yes
XLOC_001391	Snx3	chr10:42502053-42535369	WT	KO	OK	155.582	107.462	-0.533842	-1.63101	0.00135	0.0110158	yes
XLOC_001398	Cd24a	chr10:43579168-43584265	WT	KO	OK	332.655	205.647	-0.693859	-2.07513	5e-05	0.000641676	yes
XLOC_001413	Gp49a	chr10:51480678-51486219	WT	KO	OK	83.4902	25.5812	-1.70652	-4.11496	5e-05	0.000641676	yes
XLOC_001414	Lilrb4	chr10:51490974-51496611	WT	KO	OK	110.342	35.3838	-1.64082	-4.35158	5e-05	0.000641676	yes
XLOC_001430	Smpdl3a	chr10:57794543-57811830	WT	KO	OK	126.562	76.7064	-0.722428	-2.19531	5e-05	0.000641676	yes
XLOC_001437	Sowahc	chr10:59221921-59226433	WT	KO	OK	10.5348	5.91053	-0.833809	-1.86114	0.00025	0.00270461	yes
XLOC_001438	P4ha1	chr10:59323295-59373304	WT	KO	OK	18.3139	13.0378	-0.490232	-1.3028	0.0088	0.0482643	yes
XLOC_001444	Psap	chr10:60277627-60302600	WT	KO	OK	275.195	177.843	-0.629847	-1.82937	0.0004	0.00404922	yes
XLOC_001445	4632428N05Rik	chr10:60302749-60696490	WT	KO	OK	102.992	58.4157	-0.818098	-2.37321	5e-05	0.000641676	yes
XLOC_001448	Pcbd1	chr10:61089342-61094329	WT	KO	OK	0	9.37008	inf	nan	5e-05	0.000641676	yes
XLOC_001450	Prf1	chr10:61297835-61304263	WT	KO	OK	39.9123	59.8693	0.584984	1.69829	0.00075	0.00681616	yes
XLOC_001464	Dna2	chr10:62947028-62974188	WT	KO	OK	13.1168	5.40043	-1.28027	-2.7405	5e-05	0.000641676	yes
XLOC_001482	Ipmk	chr10:71347792-71385885	WT	KO	OK	21.4488	12.182	-0.816153	-2.30593	5e-05	0.000641676	yes
XLOC_001487	Bcr	chr10:75060895-75184923	WT	KO	OK	22.5811	16.6879	-0.436313	-1.30976	0.0085	0.0470166	yes
XLOC_001489	Adora2a	chr10:75316942-75334788	WT	KO	OK	10.2164	17.7575	0.797538	1.77794	0.0008	0.00718761	yes
XLOC_001490	Gm5779	chr10:75352054-75352961	WT	KO	OK	0.59806	7.98737	3.73936	2.2835	0.0084	0.0465335	yes
XLOC_001491	Upb1	chr10:75407033-75440195	WT	KO	OK	3.43134	9.43548	1.45932	1.83935	0.00125	0.0103298	yes
XLOC_001495	Ggt5	chr10:75589380-75616968	WT	KO	OK	21.6665	7.66155	-1.49976	-3.62268	5e-05	0.000641676	yes
XLOC_001508	Ftcd	chr10:76575647-76590338	WT	KO	OK	0	4.64829	inf	nan	5e-05	0.000641676	yes
XLOC_001513	Itgb2	chr10:77530347-77565674	WT	KO	OK	220.07	157.168	-0.485659	-1.43297	0.0037	0.0248409	yes
XLOC_001584	Dot1l	chr10:80755205-80794347	WT	KO	OK	13.6474	19.1711	0.490305	1.41212	0.0045	0.0287749	yes
XLOC_001587	Oaz1	chr10:80826655-80829290	WT	KO	OK	436.288	307.065	-0.506737	-1.54994	0.00195	0.014887	yes
XLOC_001602	Pip5k1c	chr10:81292971-81319974	WT	KO	OK	66.78	48.4928	-0.461647	-1.44056	0.0037	0.0248409	yes
XLOC_001604	Tbxa2r	chr10:81328730-81335172	WT	KO	OK	15.7173	26.4731	0.752172	1.7284	0.001	0.00861923	yes
XLOC_001623	Chst11	chr10:82985496-83195891	WT	KO	OK	29.1729	12.015	-1.27979	-3.57406	5e-05	0.000641676	yes
XLOC_001642	Pah	chr10:87521794-87584137	WT	KO	OK	0	14.5701	inf	nan	5e-05	0.000641676	yes
XLOC_001643	Igf1	chr10:87859055-87937047	WT	KO	OK	0	5.69267	inf	nan	5e-05	0.000641676	yes
XLOC_001646	Nup37	chr10:88146991-88178395	WT	KO	OK	5.62538	11.2187	0.995882	1.41566	0.0062	0.0371259	yes
XLOC_001655	Cdk17	chr10:93160875-93241342	WT	KO	OK	45.2977	31.3996	-0.528692	-1.60344	0.00115	0.0097072	yes
XLOC_001659	Hal	chr10:93488767-93516743	WT	KO	OK	0.498694	5.96377	3.58	3.47977	5e-05	0.000641676	yes
XLOC_001673	Btg1	chr10:96617000-96622811	WT	KO	OK	95.7705	63.1716	-0.600306	-1.83846	0.00025	0.00270461	yes
XLOC_001684	Dusp6	chr10:99263230-99267489	WT	KO	OK	78.0398	36.5831	-1.09303	-3.21197	5e-05	0.000641676	yes
XLOC_001703	Ppp1r12a	chr10:108162399-108277575	WT	KO	OK	66.1549	48.9625	-0.43417	-1.35286	0.006	0.0362632	yes
XLOC_001721	A930009A15Rik	chr10:115450313-115587780	WT	KO	OK	2.62679	12.9597	2.30266	2.06235	0.00255	0.0184336	yes
XLOC_001764	Arhgap9	chr10:127323726-127341579	WT	KO	OK	130.044	90.6552	-0.520538	-1.58897	0.0015	0.0120877	yes
XLOC_001768	Stat6	chr10:127642985-127666703	WT	KO	OK	126.43	82.6156	-0.613857	-1.75706	0.0004	0.00404922	yes
XLOC_001773	Zbtb39	chr10:127739537-127747339	WT	KO	OK	20.1045	10.9698	-0.873973	-2.48773	5e-05	0.000641676	yes
XLOC_001784	Atp5b	chr10:128083306-128090388	WT	KO	OK	260.334	193.014	-0.431656	-1.31691	0.00825	0.046003	yes
XLOC_001789	Timeless	chr10:128232062-128252941	WT	KO	OK	4.76369	8.22971	0.788762	1.65537	0.00135	0.0110158	yes
XLOC_001791	Apof	chr10:128267996-128270151	WT	KO	OK	0.30597	8.83786	4.85223	3.56255	0.00495	0.0309874	yes
XLOC_001854	Rab32	chr10:10545038-10558207	WT	KO	OK	72.8668	23.3768	-1.64019	-4.32186	5e-05	0.000641676	yes
XLOC_001858	Stx11	chr10:12939982-12964259	WT	KO	OK	135.594	97.4741	-0.476201	-1.47263	0.00305	0.0211866	yes
XLOC_001861	Phactr2	chr10:13207716-13474396	WT	KO	OK	8.91869	3.55611	-1.32653	-3.13035	5e-05	0.000641676	yes
XLOC_001880	Pde7b	chr10:20398003-20725068	WT	KO	OK	21.9849	4.38959	-2.32435	-4.86732	5e-05	0.000641676	yes
XLOC_001881	Myb	chr10:21124929-21160984	WT	KO	OK	6.46718	14.3869	1.15354	2.52364	5e-05	0.000641676	yes
XLOC_001884	E030030I06Rik	chr10:22113049-22149270	WT	KO	OK	17.0912	8.75433	-0.965181	-1.51362	0.00345	0.0234915	yes
XLOC_001932	Marcks	chr10:37133242-37138926	WT	KO	OK	82.118	30.9181	-1.40925	-4.1456	5e-05	0.000641676	yes
XLOC_001952	Foxo3	chr10:42185785-42276742	WT	KO	OK	41.0895	29.1768	-0.493948	-1.43911	0.0034	0.0232372	yes
XLOC_001976	Serinc1	chr10:57515774-57532529	WT	KO	OK	137.416	86.8296	-0.66229	-2.04011	0.0001	0.00120481	yes
XLOC_001985	Chst3	chr10:60181527-60219260	WT	KO	OK	50.5679	70.0471	0.470103	1.4377	0.0026	0.0186969	yes
XLOC_001990	Sgpl1	chr10:61098641-61147665	WT	KO	OK	68.725	39.9977	-0.780917	-2.42009	5e-05	0.000641676	yes
XLOC_001991	Adamts14	chr10:61197111-61273438	WT	KO	OK	6.98927	13.9794	1.00009	2.51851	5e-05	0.000641676	yes
XLOC_001993	Eif4ebp2	chr10:61432496-61452669	WT	KO	OK	101.354	73.3749	-0.466051	-1.42106	0.00395	0.026028	yes
XLOC_002001	Vps26a	chr10:62454842-62486805	WT	KO	OK	36.0259	25.4114	-0.503559	-1.43953	0.0037	0.0248409	yes
XLOC_002002	Srgn	chr10:62494427-62507755	WT	KO	OK	365.788	253.791	-0.527369	-1.63448	0.0009	0.00789936	yes
XLOC_002015	Reep3	chr10:67009188-67096988	WT	KO	OK	35.5344	18.8408	-0.915354	-2.74987	5e-05	0.000641676	yes
XLOC_002022	Cdk1	chr10:69336634-69352912	WT	KO	OK	1.57685	4.22588	1.42221	1.83298	0.0009	0.00789936	yes
XLOC_002039	Gstt1	chr10:75783812-75798584	WT	KO	OK	10.1202	117.423	3.53641	6.20987	5e-05	0.000641676	yes
XLOC_002041	Gstt2	chr10:75831844-75834881	WT	KO	OK	9.94261	17.3461	0.802915	1.37766	0.00785	0.0442652	yes
XLOC_002048	Pcnt	chr10:76351253-76442912	WT	KO	OK	10.9736	15.3303	0.482347	1.43197	0.00395	0.026028	yes
XLOC_002054	Col18a1	chr10:77052178-77166530	WT	KO	OK	0.436788	7.86044	4.1696	4.59427	5e-05	0.000641676	yes
XLOC_002063	Trpm2	chr10:77907721-77969872	WT	KO	OK	48.3661	14.9185	-1.69689	-4.84264	5e-05	0.000641676	yes
XLOC_002111	Ap3d1	chr10:80706977-80742211	WT	KO	OK	57.9763	41.6924	-0.475681	-1.48683	0.00305	0.0211866	yes
XLOC_002151	Ckap4	chr10:84526304-84533888	WT	KO	OK	43.1265	24.142	-0.837033	-2.34606	5e-05	0.000641676	yes
XLOC_002164	Dram1	chr10:88322803-88357075	WT	KO	OK	17.0698	6.06431	-1.49303	-2.97169	5e-05	0.000641676	yes
XLOC_002176	Apaf1	chr10:90989310-91082743	WT	KO	OK	25.1144	16.8606	-0.574859	-1.70733	0.00085	0.00752643	yes
XLOC_002199	Nudt4	chr10:95547006-95564167	WT	KO	OK	110.878	51.857	-1.09637	-3.31386	5e-05	0.000641676	yes
XLOC_002226	Glipr1	chr10:111972694-111997264	WT	KO	OK	157.775	71.4509	-1.14284	-2.36453	5e-05	0.000641676	yes
XLOC_002230	Tbc1d15	chr10:115197870-115251493	WT	KO	OK	56.1874	36.0068	-0.641978	-1.96173	5e-05	0.000641676	yes
XLOC_002231	Rab21	chr10:115289861-115315591	WT	KO	OK	80.5218	59.4067	-0.438755	-1.30763	0.0084	0.0465335	yes
XLOC_002245	Lyz2	chr10:117277540-117282272	WT	KO	OK	344.797	230.249	-0.582553	-1.79598	0.0004	0.00404922	yes
XLOC_002251	Rap1b	chr10:117814596-117845974	WT	KO	OK	220.049	161.036	-0.45044	-1.39982	0.00505	0.0314527	yes
XLOC_002257	Irak3	chr10:120141653-120201537	WT	KO	OK	39.956	23.9108	-0.740748	-2.11822	5e-05	0.000641676	yes
XLOC_002262	Rassf3	chr10:121410350-121476250	WT	KO	OK	113.135	58.5009	-0.951516	-2.93954	5e-05	0.000641676	yes
XLOC_002271	Usp15	chr10:123113243-123196923	WT	KO	OK	139.72	93.4603	-0.580118	-1.76257	0.0004	0.00404922	yes
XLOC_002289	Shmt2	chr10:127514938-127522444	WT	KO	OK	27.4164	38.5515	0.491749	1.35349	0.0075	0.0427508	yes
XLOC_002291	Lrp1	chr10:127538157-127621148	WT	KO	OK	20.6278	11.9639	-0.785902	-2.0766	0.00015	0.0017388	yes
XLOC_002294	Rdh7	chr10:127884026-127888733	WT	KO	OK	0	15.8974	inf	nan	0.00195	0.014887	yes
XLOC_002306	Rpl41	chr10:128548109-128549168	WT	KO	OK	574.849	416.591	-0.46455	-1.38711	0.0046	0.0291942	yes
XLOC_002311	Suox	chr10:128669886-128673918	WT	KO	OK	10.4615	16.5914	0.665349	1.42799	0.0055	0.0337407	yes
XLOC_002312	Rab5b	chr10:128677182-128696268	WT	KO	OK	85.8099	57.5905	-0.575313	-1.78937	0.00045	0.00445714	yes
XLOC_002364	Selm	chr11:3514701-3517351	WT	KO	OK	6.15683	23.3526	1.92332	2.52054	5e-05	0.000641676	yes
XLOC_002376	Osm	chr11:4236784-4241026	WT	KO	OK	40.6701	10.1397	-2.00395	-4.26542	5e-05	0.000641676	yes
XLOC_002380	Nipsnap1	chr11:4874002-4894200	WT	KO	OK	10.7859	17.5615	0.703263	1.41179	0.00555	0.0339529	yes
XLOC_002386	Xbp1	chr11:5520640-5525993	WT	KO	OK	78.647	46.6352	-0.753974	-2.24624	5e-05	0.000641676	yes
XLOC_002398	Igfbp1	chr11:7197786-7202546	WT	KO	OK	0	3.62095	inf	nan	5e-05	0.000641676	yes
XLOC_002400	Upp1	chr11:9118007-9136170	WT	KO	OK	22.4097	5.93619	-1.91652	-2.77734	5e-05	0.000641676	yes
XLOC_002416	Rab1	chr11:20201601-20226856	WT	KO	OK	69.6073	47.5511	-0.549759	-1.67454	0.00085	0.00752643	yes
XLOC_002449	Nsg2	chr11:32000458-32059202	WT	KO	OK	41.4258	59.3412	0.518505	1.4917	0.0027	0.0192902	yes
XLOC_002454	Hbq1b	chr11:32286963-32287912	WT	KO	OK	141.262	88.8237	-0.669358	-1.78451	0.00045	0.00445714	yes
XLOC_002456	Hbq1a	chr11:32300068-32300873	WT	KO	OK	115.994	76.378	-0.602822	-1.43784	0.005	0.0312118	yes
XLOC_002462	Lcp2	chr11:34047200-34092280	WT	KO	OK	80.2032	51.7918	-0.630935	-1.95581	0.0002	0.00223158	yes
XLOC_002481	Adam19	chr11:46055986-46147342	WT	KO	OK	62.0146	38.9034	-0.67271	-2.03104	5e-05	0.000641676	yes
XLOC_002520	Rnf130	chr11:50025330-50104733	WT	KO	OK	114.607	71.8688	-0.673261	-2.00632	5e-05	0.000641676	yes
XLOC_002546	9530068E07Rik	chr11:52396427-52408723	WT	KO	OK	66.2428	47.9545	-0.466098	-1.40213	0.005	0.0312118	yes
XLOC_002559	Fnip1	chr11:54438178-54518241	WT	KO	OK	20.9126	13.3308	-0.649615	-1.88995	0.00025	0.00270461	yes
XLOC_002564	Gm2a	chr11:55097984-55113028	WT	KO	OK	79.866	46.8853	-0.768446	-2.38569	5e-05	0.000641676	yes
XLOC_002577	Irgm2	chr11:58214976-58222783	WT	KO	OK	45.5221	33.2978	-0.451139	-1.34877	0.00605	0.0363858	yes
XLOC_002606	Nlrp3	chr11:59542685-59566956	WT	KO	OK	55.2049	13.1863	-2.06575	-5.62607	5e-05	0.000641676	yes
XLOC_002623	Map2k3	chr11:60932056-60952803	WT	KO	OK	136.001	100.417	-0.437623	-1.35244	0.0071	0.0410437	yes
XLOC_002632	Adora2b	chr11:62248983-62266452	WT	KO	OK	4.88721	1.3761	-1.82842	-1.95322	0.00055	0.00524952	yes
XLOC_002635	Ubb	chr11:62551503-62553212	WT	KO	OK	170.257	110.507	-0.623582	-1.73786	0.0005	0.00486926	yes
XLOC_002636	Trpv2	chr11:62574485-62600305	WT	KO	OK	67.1751	46.556	-0.528961	-1.61004	0.00095	0.00823981	yes
XLOC_002642	Trim16	chr11:62820252-62842948	WT	KO	OK	4.18497	1.45415	-1.52504	-2.11746	0.00055	0.00524952	yes
XLOC_002647	Pmp22	chr11:63131509-63159546	WT	KO	OK	2.05579	7.63446	1.89284	2.28571	5e-05	0.000641676	yes
XLOC_002665	Pik3r5	chr11:68432124-68497846	WT	KO	OK	81.205	55.4272	-0.550974	-1.71856	0.00065	0.00604692	yes
XLOC_002666	Pik3r6	chr11:68503018-68552698	WT	KO	OK	19.4567	6.61442	-1.55658	-3.40145	5e-05	0.000641676	yes
XLOC_002674	Aurkb	chr11:69045642-69051662	WT	KO	OK	4.73538	8.78115	0.890931	1.37666	0.00805	0.0450702	yes
XLOC_002675	2310047M10Rik	chr11:69059774-69061576	WT	KO	OK	39.8032	25.8028	-0.625357	-1.59647	0.0012	0.0100218	yes
XLOC_002678	Per1	chr11:69098955-69109957	WT	KO	OK	60.8557	27.8426	-1.1281	-3.45498	5e-05	0.000641676	yes
XLOC_002693	Tmem256	chr11:69838524-69839558	WT	KO	OK	343.331	242.796	-0.499854	-1.36444	0.00715	0.0412679	yes
XLOC_002700	Gabarap	chr11:69991369-69994949	WT	KO	OK	221.32	145.305	-0.607049	-1.86346	0.0003	0.00317085	yes
XLOC_002708	Clec10a	chr11:70166622-70170836	WT	KO	OK	10.2376	4.2312	-1.27474	-1.74507	0.00175	0.0137505	yes
XLOC_002742	P2rx1	chr11:72999144-73015197	WT	KO	OK	79.4856	125.492	0.658831	2.02229	0.00015	0.0017388	yes
XLOC_002743	Camkk1	chr11:73019007-73042065	WT	KO	OK	7.06637	3.98791	-0.825338	-1.4576	0.00515	0.0320032	yes
XLOC_002766	E130309D14Rik	chr11:74619604-74641516	WT	KO	OK	2.62224	4.99254	0.928975	1.50133	0.00485	0.0304652	yes
XLOC_002776	Smyd4	chr11:75348432-75405705	WT	KO	OK	5.78735	10.6923	0.885592	1.84274	0.0005	0.00486926	yes
XLOC_002784	Pitpna	chr11:75588107-75628778	WT	KO	OK	77.9949	58.2885	-0.420169	-1.31666	0.00725	0.0416271	yes
XLOC_002799	Ssh2	chr11:77216424-77460219	WT	KO	OK	95.2924	56.0368	-0.765988	-2.12869	5e-05	0.000641676	yes
XLOC_002802	Abhd15	chr11:77515116-77520628	WT	KO	OK	17.0322	8.51767	-0.999738	-2.31252	5e-05	0.000641676	yes
XLOC_002803	Nufip2	chr11:77686138-77717966	WT	KO	OK	30.443	21.9333	-0.47299	-1.48492	0.00355	0.0240536	yes
XLOC_002808	Flot2	chr11:78037940-78060432	WT	KO	OK	31.7332	20.7118	-0.61554	-1.63031	0.0013	0.010671	yes
XLOC_002811	Fam222b	chr11:78094672-78157339	WT	KO	OK	16.7851	11.063	-0.601441	-1.53956	0.00275	0.0195461	yes
XLOC_002817	Spag5	chr11:78301590-78322454	WT	KO	OK	1.36962	3.56403	1.37973	1.86646	0.0005	0.00486926	yes
XLOC_002823	Vtn	chr11:78499119-78502325	WT	KO	OK	0	26.9934	inf	nan	5e-05	0.000641676	yes
XLOC_002831	Rab11fip4	chr11:79591211-79694012	WT	KO	OK	27.9854	15.3886	-0.862815	-2.28806	5e-05	0.000641676	yes
XLOC_002858	Slfn5	chr11:82911252-82964850	WT	KO	OK	53.6604	31.659	-0.761244	-2.29276	5e-05	0.000641676	yes
XLOC_002859	Slfn2	chr11:83065111-83070678	WT	KO	OK	215.183	137.952	-0.641392	-1.99506	5e-05	0.000641676	yes
XLOC_002860	Slfn1	chr11:83116844-83122659	WT	KO	OK	175.373	89.6436	-0.968157	-2.93503	5e-05	0.000641676	yes
XLOC_002861	Slfn4	chr11:83175185-83190216	WT	KO	OK	129.842	37.4884	-1.79224	-4.9138	5e-05	0.000641676	yes
XLOC_002863	AI662270	chr11:83223575-83226584	WT	KO	OK	186.483	126.136	-0.564064	-1.73315	0.0004	0.00404922	yes
XLOC_002871	Wfdc17	chr11:83704055-83706269	WT	KO	OK	230.274	85.686	-1.42622	-3.16386	5e-05	0.000641676	yes
XLOC_002873	1100001G20Rik	chr11:83746939-83752646	WT	KO	OK	182.511	87.6309	-1.05847	-2.25364	5e-05	0.000641676	yes
XLOC_002905	Mpo	chr11:87793783-87804412	WT	KO	OK	0.534276	7.05236	3.72245	3.3654	5e-05	0.000641676	yes
XLOC_002917	Trim25	chr11:88999402-89020293	WT	KO	OK	75.3581	48.9643	-0.622031	-1.93661	5e-05	0.000641676	yes
XLOC_002920	Mmd	chr11:90249475-90278573	WT	KO	OK	145.09	105.437	-0.460577	-1.43345	0.0034	0.0232372	yes
XLOC_002926	Tob1	chr11:94211453-94215492	WT	KO	OK	36.3591	23.8989	-0.605373	-1.63822	0.0013	0.010671	yes
XLOC_002934	Samd14	chr11:95009878-95026087	WT	KO	OK	60.1404	84.6215	0.49269	1.51516	0.00305	0.0211866	yes
XLOC_002940	Spop	chr11:95414082-95493410	WT	KO	OK	118.416	87.864	-0.430522	-1.34567	0.0071	0.0410437	yes
XLOC_002975	Arhgap23	chr11:97450159-97502400	WT	KO	OK	10.4283	6.9527	-0.584861	-1.43269	0.00425	0.0275276	yes
XLOC_002980	Lasp1	chr11:97799671-97838764	WT	KO	OK	112.639	77.3441	-0.542349	-1.6889	0.00085	0.00752643	yes
XLOC_002990	Grb7	chr11:98446833-98455373	WT	KO	OK	1.30768	4.52526	1.79099	2.07557	0.0002	0.00223158	yes
XLOC_002999	Msl1	chr11:98795768-98833807	WT	KO	OK	71.5102	45.9322	-0.638645	-1.45186	0.00395	0.026028	yes
XLOC_003004	Rara	chr11:98937695-98974942	WT	KO	OK	84.1697	46.2415	-0.864112	-2.6009	5e-05	0.000641676	yes
XLOC_003015	Eif1	chr11:100319995-100322096	WT	KO	OK	284.65	202.114	-0.494017	-1.53484	0.00195	0.014887	yes
XLOC_003024	Atp6v0a1	chr11:101009451-101063717	WT	KO	OK	43.8665	24.3877	-0.846966	-2.46578	5e-05	0.000641676	yes
XLOC_003036	Psme3	chr11:101316250-101323530	WT	KO	OK	291.41	183.16	-0.669945	-1.91805	0.00015	0.0017388	yes
XLOC_003045	Tmem106a	chr11:101582241-101591785	WT	KO	OK	14.7183	6.47291	-1.18513	-2.19991	5e-05	0.000641676	yes
XLOC_003052	Cd300lg	chr11:102041510-102055617	WT	KO	OK	7.99823	2.79417	-1.51726	-2.15194	5e-05	0.000641676	yes
XLOC_003059	Grn	chr11:102430321-102436809	WT	KO	OK	87.129	56.9184	-0.614257	-1.82077	0.00035	0.00362973	yes
XLOC_003066	Acbd4	chr11:103101687-103112199	WT	KO	OK	7.96916	13.4808	0.758409	1.42895	0.0059	0.0358159	yes
XLOC_003067	Hexim1	chr11:103116324-103119724	WT	KO	OK	40.979	29.0543	-0.496129	-1.47916	0.0025	0.0181555	yes
XLOC_003069	Fmnl1	chr11:103171137-103198900	WT	KO	OK	176.932	116.792	-0.599245	-1.76759	0.0005	0.00486926	yes
XLOC_003089	Map3k3	chr11:106084901-106155434	WT	KO	OK	98.4429	61.3575	-0.682047	-2.11213	5e-05	0.000641676	yes
XLOC_003095	Milr1	chr11:106751225-106779537	WT	KO	OK	40.4417	23.696	-0.771199	-1.49261	0.00395	0.026028	yes
XLOC_003100	Apoh	chr11:108395296-108414396	WT	KO	OK	0.779045	30.1156	5.27266	4.18804	5e-05	0.000641676	yes
XLOC_003107	Arsg	chr11:109440077-109573329	WT	KO	OK	15.1598	4.2276	-1.84234	-1.92646	0.0007	0.0064414	yes
XLOC_003112	Kcnj2	chr11:111066163-111076825	WT	KO	OK	38.008	7.4863	-2.34398	-5.98385	5e-05	0.000641676	yes
XLOC_003118	Rpl38	chr11:114344525-114757886	WT	KO	OK	771.941	526.567	-0.551872	-1.33867	0.0092	0.0498138	yes
XLOC_003124	Cd300a	chr11:114890040-114904651	WT	KO	OK	54.8998	21.3669	-1.36142	-4.04418	5e-05	0.000641676	yes
XLOC_003127	Tmem104	chr11:115187486-115247025	WT	KO	OK	15.3916	8.2363	-0.902072	-2.2662	5e-05	0.000641676	yes
XLOC_003134	Slc16a5	chr11:115462472-115474398	WT	KO	OK	2.22077	4.86443	1.13121	1.61927	0.00295	0.0206481	yes
XLOC_003135	Armc7	chr11:115475676-115491814	WT	KO	OK	49.3429	29.2275	-0.755516	-1.58546	0.00235	0.0173752	yes
XLOC_003161	Sec14l1	chr11:117115171-117159268	WT	KO	OK	73.4888	36.2416	-1.01988	-2.59061	5e-05	0.000641676	yes
XLOC_003169	Birc5	chr11:117849236-117855743	WT	KO	OK	7.92509	17.7372	1.16228	1.55069	0.0042	0.0272358	yes
XLOC_003171	Pgs1	chr11:117986856-118129219	WT	KO	OK	52.7463	32.5864	-0.694798	-1.78157	0.00055	0.00524952	yes
XLOC_003175	Cbx2	chr11:119023028-119031270	WT	KO	OK	1.92099	4.49752	1.22728	1.81924	0.00125	0.0103298	yes
XLOC_003183	Rptor	chr11:119602994-119899591	WT	KO	OK	10.1364	14.1	0.476151	1.3513	0.00605	0.0363858	yes
XLOC_003203	Slc16a3	chr11:120948483-120959000	WT	KO	OK	133.173	25.9345	-2.36036	-6.51165	5e-05	0.000641676	yes
XLOC_003212	Metrnl	chr11:121702426-121717389	WT	KO	OK	28.9453	14.5358	-0.993721	-2.44771	5e-05	0.000641676	yes
XLOC_003224	Slc35e4	chr11:3907021-3914664	WT	KO	OK	5.27902	2.7002	-0.967202	-1.4735	0.00515	0.0320032	yes
XLOC_003225	Tcn2	chr11:3917077-3932078	WT	KO	OK	101.354	42.766	-1.24487	-3.59101	5e-05	0.000641676	yes
XLOC_003227	Sec14l2	chr11:4097039-4118729	WT	KO	OK	0.418882	7.05732	4.07451	3.75991	0.0001	0.00120481	yes
XLOC_003238	Emid1	chr11:5106265-5152222	WT	KO	OK	9.28498	15.6845	0.756367	1.45498	0.00505	0.0314527	yes
XLOC_003249	Camk2b	chr11:5969665-6065748	WT	KO	OK	1.59039	4.56503	1.52124	2.18525	0.0001	0.00120481	yes
XLOC_003258	Gm11974	chr11:6525590-6528760	WT	KO	OK	14.2794	31.3954	1.13662	1.54129	0.0046	0.0291942	yes
XLOC_003267	Tns3	chr11:8431651-8664535	WT	KO	OK	9.67402	6.80211	-0.508135	-1.35003	0.00755	0.0429248	yes
XLOC_003272	Ddc	chr11:11814100-11898144	WT	KO	OK	1.70558	4.71323	1.46646	1.6316	0.0026	0.0186969	yes
XLOC_003276	Sec61g	chr11:16501637-16508484	WT	KO	OK	217.849	148.179	-0.555985	-1.60523	0.0015	0.0120877	yes
XLOC_003282	Actr2	chr11:20062303-20112951	WT	KO	OK	147.098	97.4068	-0.594683	-1.80862	0.00045	0.00445714	yes
XLOC_003287	Ugp2	chr11:21321140-21370879	WT	KO	OK	38.7549	24.6573	-0.652361	-1.87708	0.0005	0.00486926	yes
XLOC_003318	Il9r	chr11:32188996-32200279	WT	KO	OK	12.1322	5.41335	-1.16424	-2.30721	5e-05	0.000641676	yes
XLOC_003344	Pttg1	chr11:43420247-43426248	WT	KO	OK	252.835	176.734	-0.516613	-1.50727	0.00285	0.0200885	yes
XLOC_003370	Sqstm1	chr11:50200151-50210790	WT	KO	OK	163.67	121.626	-0.428334	-1.33641	0.0079	0.0444562	yes
XLOC_003372	Maml1	chr11:50255634-50292336	WT	KO	OK	31.07	22.6612	-0.455296	-1.39544	0.0059	0.0358159	yes
XLOC_003376	Zfp354c	chr11:50811084-50827731	WT	KO	OK	2.0294	3.94906	0.960457	1.61044	0.0033	0.0226803	yes
XLOC_003389	Ube2b	chr11:51985145-52000466	WT	KO	OK	180.69	110.276	-0.712397	-2.19189	5e-05	0.000641676	yes
XLOC_003398	Sowaha	chr11:53476577-53480195	WT	KO	OK	2.13749	5.51758	1.36812	2.04915	0.0002	0.00223158	yes
XLOC_003447	2610507I01Rik	chr11:59197792-59202431	WT	KO	OK	27.2624	15.5024	-0.814419	-2.11699	0.0001	0.00120481	yes
XLOC_003462	Pemt	chr11:59970616-60036839	WT	KO	OK	1.01327	14.6356	3.85238	2.72778	0.00095	0.00823981	yes
XLOC_003468	Shmt1	chr11:60788896-60811265	WT	KO	OK	3.34283	6.99736	1.06574	1.51667	0.00345	0.0234915	yes
XLOC_003473	Aldh3a2	chr11:61244754-61267127	WT	KO	OK	44.2074	31.7227	-0.478775	-1.41813	0.00415	0.0269909	yes
XLOC_003495	Map2k4	chr11:65688243-65788297	WT	KO	OK	37.6312	24.2771	-0.632337	-1.86417	0.0002	0.00223158	yes
XLOC_003506	Ndel1	chr11:68821445-68853131	WT	KO	OK	75.0066	36.9092	-1.02304	-3.00645	5e-05	0.000641676	yes
XLOC_003517	Kdm6b	chr11:69398517-69413675	WT	KO	OK	55.8935	21.3175	-1.39064	-4.12202	5e-05	0.000641676	yes
XLOC_003524	Cd68	chr11:69664370-69666062	WT	KO	OK	106.899	46.2336	-1.20924	-3.07247	5e-05	0.000641676	yes
XLOC_003538	Kctd11	chr11:69878263-69880985	WT	KO	OK	14.2922	7.25407	-0.978364	-2.00195	0.0004	0.00404922	yes
XLOC_003551	Alox15	chr11:70344146-70352031	WT	KO	OK	19.528	38.4021	0.975636	2.53438	5e-05	0.000641676	yes
XLOC_003557	Pfn1	chr11:70651846-70654650	WT	KO	OK	333.364	245.544	-0.441118	-1.36927	0.00645	0.0382284	yes
XLOC_003566	Nlrp1a	chr11:71091196-71144704	WT	KO	OK	11.2943	3.4199	-1.72357	-3.50431	5e-05	0.000641676	yes
XLOC_003567	Nlrp1b	chr11:71153101-71230733	WT	KO	OK	3.52528	1.27318	-1.4693	-2.02084	0.0004	0.00404922	yes
XLOC_003603	Rap1gap2	chr11:74383482-74590158	WT	KO	OK	34.4726	23.5534	-0.549515	-1.65313	0.00075	0.00681616	yes
XLOC_003611	Serpinf1	chr11:75410028-75422623	WT	KO	OK	0.590881	10.6542	4.17241	3.51339	0.0004	0.00404922	yes
XLOC_003612	Serpinf2	chr11:75431735-75439501	WT	KO	OK	0.264085	8.75794	5.05152	3.75413	0.00235	0.0173752	yes
XLOC_003616	Fam101b	chr11:76019194-76027782	WT	KO	OK	64.095	45.9758	-0.479338	-1.48838	0.00305	0.0211866	yes
XLOC_003621	Abr	chr11:76416733-76577727	WT	KO	OK	69.6013	35.9555	-0.952902	-2.88661	5e-05	0.000641676	yes
XLOC_003623	Cpd	chr11:76777207-76847008	WT	KO	OK	47.5615	14.6555	-1.69835	-4.66009	5e-05	0.000641676	yes
XLOC_003631	Pipox	chr11:77880614-77893872	WT	KO	OK	0.280411	4.71465	4.07153	2.51986	0.00815	0.0455607	yes
XLOC_003634	Traf4	chr11:78158422-78165550	WT	KO	OK	9.21031	14.5736	0.662035	1.49285	0.00365	0.0245951	yes
XLOC_003650	Ksr1	chr11:79014800-79146354	WT	KO	OK	17.8883	9.01964	-0.987875	-2.38477	5e-05	0.000641676	yes
XLOC_003654	Evi2a,Evi2b	chr11:79339891-79581609	WT	KO	OK	163.703	95.5444	-0.776835	-1.88562	0.00055	0.00524952	yes
XLOC_003661	Myo1d	chr11:80482126-80780025	WT	KO	OK	14.8009	6.8675	-1.10782	-2.76699	5e-05	0.000641676	yes
XLOC_003677	Gm11435	chr11:83511735-83522175	WT	KO	OK	2.88798	7.14986	1.30785	1.74317	0.00245	0.0178748	yes
XLOC_003679	Ccl9	chr11:83572916-83578636	WT	KO	OK	51.1749	24.7565	-1.04763	-2.99885	5e-05	0.000641676	yes
XLOC_003680	Ccl6	chr11:83582060-83623693	WT	KO	OK	236.473	121.7	-0.958346	-2.89499	5e-05	0.000641676	yes
XLOC_003682	Dusp14	chr11:84048044-84068357	WT	KO	OK	7.58548	13.7776	0.861014	1.3838	0.00705	0.0409264	yes
XLOC_003686	Lhx1	chr11:84519378-84525534	WT	KO	OK	5.36623	0.647631	-3.05066	-3.09298	0.0001	0.00120481	yes
XLOC_003689	Dhrs11	chr11:84820727-84829003	WT	KO	OK	241.395	147.193	-0.713688	-2.19662	5e-05	0.000641676	yes
XLOC_003693	Usp32	chr11:84984487-85139955	WT	KO	OK	51.6583	29.0618	-0.829876	-2.50903	5e-05	0.000641676	yes
XLOC_003703	Vmp1	chr11:86583864-86683822	WT	KO	OK	57.1169	32.4014	-0.81786	-2.05153	5e-05	0.000641676	yes
XLOC_003705	Dhx40	chr11:86768848-86807660	WT	KO	OK	46.5014	34.3522	-0.43687	-1.33786	0.00745	0.0425979	yes
XLOC_003710	Ppm1e	chr11:87226905-87358994	WT	KO	OK	2.16038	3.66595	0.762899	1.36303	0.00825	0.046003	yes
XLOC_003713	Epx	chr11:87863997-87875536	WT	KO	OK	0.37929	3.79159	3.32143	2.714	0.0007	0.0064414	yes
XLOC_003744	Xylt2	chr11:94663846-94677493	WT	KO	OK	9.3364	14.7841	0.663105	1.57972	0.0026	0.0186969	yes
XLOC_003757	Abi3	chr11:95824499-95845731	WT	KO	OK	120.317	77.7841	-0.629296	-1.68867	0.00065	0.00604692	yes
XLOC_003771	Tbx21	chr11:97098006-97115331	WT	KO	OK	12.9854	23.1151	0.831946	2.0133	0.00025	0.00270461	yes
XLOC_003772	Tbkbp1	chr11:97136170-97149712	WT	KO	OK	26.5134	9.64992	-1.45813	-3.5335	5e-05	0.000641676	yes
XLOC_003801	Top2a	chr11:98992946-99024189	WT	KO	OK	6.18148	13.9797	1.17731	2.8764	5e-05	0.000641676	yes
XLOC_003872	Stat5b	chr11:100780730-100850585	WT	KO	OK	61.1438	41.4405	-0.561166	-1.73747	0.0002	0.00223158	yes
XLOC_003873	Stat3	chr11:100886809-100939511	WT	KO	OK	107.922	62.0386	-0.798748	-2.43329	5e-05	0.000641676	yes
XLOC_003874	Ptrf	chr11:100956735-100970617	WT	KO	OK	7.70633	18.9757	1.30004	2.97051	5e-05	0.000641676	yes
XLOC_003900	Slc25a39	chr11:102402975-102407517	WT	KO	OK	357.2	248.907	-0.521127	-1.55546	0.00175	0.0137505	yes
XLOC_003937	Scn4a	chr11:106318592-106349390	WT	KO	OK	6.48357	10.3992	0.681616	1.7607	0.0005	0.00486926	yes
XLOC_003939	Ern1	chr11:106397619-106487796	WT	KO	OK	16.343	8.69393	-0.910592	-2.21763	5e-05	0.000641676	yes
XLOC_003956	Slc16a6	chr11:109440077-109573329	WT	KO	OK	35.9433	24.1109	-0.576039	-1.45589	0.0038	0.0253119	yes
XLOC_003962	Abca9	chr11:110100821-110168153	WT	KO	OK	8.45754	3.45352	-1.29217	-2.71689	5e-05	0.000641676	yes
XLOC_003971	Cdc42ep4	chr11:113726849-113751815	WT	KO	OK	19.6497	8.57289	-1.19665	-2.69913	5e-05	0.000641676	yes
XLOC_003976	Cd300lb	chr11:114922780-114934386	WT	KO	OK	108.059	36.2056	-1.57753	-4.67383	5e-05	0.000641676	yes
XLOC_003978	Cd300ld	chr11:114982445-114989886	WT	KO	OK	138.375	42.1801	-1.71395	-5.04048	5e-05	0.000641676	yes
XLOC_003979	AF251705	chr11:114996768-115001880	WT	KO	OK	75.034	34.1292	-1.13654	-2.78898	5e-05	0.000641676	yes
XLOC_003984	Cd300lf	chr11:115091430-115162240	WT	KO	OK	129.609	46.0414	-1.49317	-3.22746	5e-05	0.000641676	yes
XLOC_003990	Hid1	chr11:115347708-115367719	WT	KO	OK	8.46425	16.6788	0.978559	2.25087	5e-05	0.000641676	yes
XLOC_003999	Grb2	chr11:115644143-115708597	WT	KO	OK	124.276	80.4118	-0.628064	-1.96025	0.00015	0.0017388	yes
XLOC_004003	H3f3b	chr11:116021960-116024504	WT	KO	OK	158.354	114.77	-0.464415	-1.4474	0.00305	0.0211866	yes
XLOC_004015	Rnf157	chr11:116336344-116413032	WT	KO	OK	6.89369	12.5721	0.86688	2.0875	5e-05	0.000641676	yes
XLOC_004019	Rhbdf2	chr11:116598165-116627019	WT	KO	OK	47.0606	28.1256	-0.742635	-2.20708	5e-05	0.000641676	yes
XLOC_004023	Mxra7	chr11:116803399-116828046	WT	KO	OK	1.48081	14.3111	3.27268	3.81772	5e-05	0.000641676	yes
XLOC_004029	Socs3	chr11:117966086-117969366	WT	KO	OK	92.8174	37.1172	-1.32231	-3.80274	5e-05	0.000641676	yes
XLOC_004033	Timp2	chr11:118301060-118355411	WT	KO	OK	46.7698	16.442	-1.50819	-4.15221	5e-05	0.000641676	yes
XLOC_004046	Aatk	chr11:120007315-120047145	WT	KO	OK	14.7557	3.89994	-1.91975	-4.1234	5e-05	0.000641676	yes
XLOC_004052	Actg1	chr11:120345689-120348484	WT	KO	OK	358.253	238.324	-0.588057	-1.73228	0.00085	0.00752643	yes
XLOC_004107	Sdc1	chr12:8771395-8793687	WT	KO	OK	5.19214	8.73452	0.750399	1.39138	0.00775	0.0438133	yes
XLOC_004129	Hpcal1	chr12:17690813-17791926	WT	KO	OK	90.7977	61.5051	-0.56195	-1.64481	0.0011	0.009328	yes
XLOC_004137	Rrm2	chr12:24708253-24714146	WT	KO	OK	9.58521	17.5477	0.872397	1.8113	0.00055	0.00524952	yes
XLOC_004142	Cmpk2	chr12:26469214-26479837	WT	KO	OK	28.7007	19.1074	-0.586953	-1.60054	0.0011	0.009328	yes
XLOC_004156	Nampt	chr12:32820334-32853369	WT	KO	OK	29.3296	18.8627	-0.636825	-1.7919	0.0005	0.00486926	yes
XLOC_004160	Atxn7l1	chr12:33302514-33368277	WT	KO	OK	73.6286	40.8496	-0.849943	-2.55083	5e-05	0.000641676	yes
XLOC_004214	Ctage5	chr12:59129745-59190220	WT	KO	OK	76.0987	50.4711	-0.592414	-1.81623	0.00025	0.00270461	yes
XLOC_004238	Arid4a	chr12:71015966-71099351	WT	KO	OK	42.0655	31.2995	-0.426497	-1.33555	0.0072	0.0414047	yes
XLOC_004253	Hif1a	chr12:73907866-73947530	WT	KO	OK	59.3467	29.305	-1.01802	-3.08937	5e-05	0.000641676	yes
XLOC_004266	Plekhg3	chr12:76533559-76579039	WT	KO	OK	32.6392	13.296	-1.29562	-3.64063	5e-05	0.000641676	yes
XLOC_004270	Gphn	chr12:78226654-78684769	WT	KO	OK	5.48472	9.0739	0.726304	1.44569	0.0041	0.0267446	yes
XLOC_004275	Arg2	chr12:79130787-79172458	WT	KO	OK	83.1511	18.4363	-2.17319	-3.48762	5e-05	0.000641676	yes
XLOC_004276	Rdh12	chr12:79208913-79222661	WT	KO	OK	88.1146	36.1659	-1.28475	-3.56655	5e-05	0.000641676	yes
XLOC_004283	4933426M11Rik	chr12:80790531-80880833	WT	KO	OK	65.5926	39.8883	-0.717567	-2.22302	5e-05	0.000641676	yes
XLOC_004288	Pcnx	chr12:81860029-82000924	WT	KO	OK	12.608	9.29911	-0.439177	-1.32062	0.0077	0.043553	yes
XLOC_004291	Dcaf4	chr12:83520465-83541992	WT	KO	OK	8.24065	14.1454	0.779504	1.47261	0.0044	0.0282009	yes
XLOC_004293	Psen1	chr12:83688562-83735199	WT	KO	OK	61.1114	44.619	-0.453782	-1.38727	0.00685	0.0400394	yes
XLOC_004318	Fos	chr12:85473900-85477270	WT	KO	OK	117.214	17.6948	-2.72774	-6.96105	5e-05	0.000641676	yes
XLOC_004319	Jdp2	chr12:85599104-85639878	WT	KO	OK	55.2472	15.7434	-1.81115	-4.11815	5e-05	0.000641676	yes
XLOC_004331	Gstz1	chr12:87106865-87164723	WT	KO	OK	9.57401	23.0077	1.26492	2.04891	0.0002	0.00223158	yes
XLOC_004348	Gpr65	chr12:98268634-98276722	WT	KO	OK	52.5635	35.4311	-0.569045	-1.63293	0.0009	0.00789936	yes
XLOC_004364	Rin3	chr12:102283073-102390854	WT	KO	OK	126.654	70.497	-0.845258	-2.56877	5e-05	0.000641676	yes
XLOC_004383	Serpina3k	chr12:104338485-104345739	WT	KO	OK	0	60.2675	inf	nan	5e-05	0.000641676	yes
XLOC_004384	Serpina3m	chr12:104387163-104394257	WT	KO	OK	0	3.67591	inf	nan	5e-05	0.000641676	yes
XLOC_004407	Slc25a47	chr12:108851128-108856815	WT	KO	OK	0.627035	8.02726	3.67829	3.08818	0.00055	0.00524952	yes
XLOC_004483	Tnfaip2	chr12:111442660-111455018	WT	KO	OK	109.631	34.0905	-1.68522	-4.92627	5e-05	0.000641676	yes
XLOC_004484	Eif5	chr12:111538100-111546753	WT	KO	OK	178.489	127.2	-0.488744	-1.39099	0.00605	0.0363858	yes
XLOC_004498	Adssl1	chr12:112620046-112641355	WT	KO	OK	57.3169	26.3196	-1.12282	-2.92666	5e-05	0.000641676	yes
XLOC_004500	Zbtb42	chr12:112678839-112682747	WT	KO	OK	25.2171	9.92547	-1.34519	-3.33429	5e-05	0.000641676	yes
XLOC_004502	Pld4	chr12:112760654-112768986	WT	KO	OK	114.371	81.4398	-0.489913	-1.50113	0.00275	0.0195461	yes
XLOC_004521	Cdca7l	chr12:117843860-118199043	WT	KO	OK	5.297	11.3053	1.09375	1.9051	0.0005	0.00486926	yes
XLOC_004530	Ncoa1	chr12:4247361-4477182	WT	KO	OK	24.7672	18.4242	-0.426826	-1.31121	0.0079	0.0444562	yes
XLOC_004553	Lpin1	chr12:16535668-16589770	WT	KO	OK	10.585	18.0878	0.772991	2.15342	5e-05	0.000641676	yes
XLOC_004555	Pqlc3	chr12:16988647-17000118	WT	KO	OK	55.0795	30.7339	-0.841684	-2.29109	5e-05	0.000641676	yes
XLOC_004567	Rnf144a	chr12:26306797-26415256	WT	KO	OK	80.0299	33.9116	-1.23876	-3.70947	5e-05	0.000641676	yes
XLOC_004590	Pik3cg	chr12:32173396-32208649	WT	KO	OK	44.9362	29.7404	-0.595455	-1.83485	0.0001	0.00120481	yes
XLOC_004595	Ahr	chr12:35497978-35534989	WT	KO	OK	11.9817	5.38656	-1.15339	-2.65459	5e-05	0.000641676	yes
XLOC_004597	Tspan13	chr12:36014554-36042478	WT	KO	OK	118.428	71.0001	-0.738122	-2.26619	5e-05	0.000641676	yes
XLOC_004620	Egln3	chr12:54178980-54203874	WT	KO	OK	21.2426	6.12947	-1.79313	-3.51389	5e-05	0.000641676	yes
XLOC_004656	Sos2	chr12:69583760-69681852	WT	KO	OK	33.0184	17.0867	-0.950402	-2.79589	5e-05	0.000641676	yes
XLOC_004663	Pygl	chr12:70190814-70227683	WT	KO	OK	166.455	69.594	-1.2581	-3.71193	5e-05	0.000641676	yes
XLOC_004671	Dhrs7	chr12:72650352-72664828	WT	KO	OK	115.491	46.1667	-1.32285	-3.63826	5e-05	0.000641676	yes
XLOC_004691	Max	chr12:76937268-76962248	WT	KO	OK	157.453	103.283	-0.608313	-1.89183	0.00025	0.00270461	yes
XLOC_004698	Zfyve26	chr12:79232346-79296282	WT	KO	OK	20.846	15.2802	-0.448111	-1.37288	0.0063	0.0375412	yes
XLOC_004709	Slc10a1	chr12:80953184-80968079	WT	KO	OK	1.86534	6.31462	1.75926	1.86952	0.00155	0.012418	yes
XLOC_004717	Map3k9	chr12:81714949-81781170	WT	KO	OK	12.6235	7.88385	-0.679134	-1.92427	0.0003	0.00317085	yes
XLOC_004721	Numb	chr12:83794033-83921934	WT	KO	OK	49.83	25.775	-0.95104	-2.76505	5e-05	0.000641676	yes
XLOC_004729	Npc2	chr12:84754558-84773112	WT	KO	OK	76.0487	57.1595	-0.41193	-1.28378	0.0091	0.0494179	yes
XLOC_004738	Tmed10	chr12:85340613-85374717	WT	KO	OK	77.5198	53.6342	-0.531412	-1.66129	0.001	0.00861923	yes
XLOC_004749	Sptlc2	chr12:87307888-87388230	WT	KO	OK	40.1837	26.6813	-0.590779	-1.75978	0.0007	0.0064414	yes
XLOC_004768	Galc	chr12:98202299-98259337	WT	KO	OK	11.1322	5.29444	-1.07218	-2.22241	0.0001	0.00120481	yes
XLOC_004797	Serpina10	chr12:103616674-103631405	WT	KO	OK	0	3.66671	inf	nan	5e-05	0.000641676	yes
XLOC_004801	Serpina1d	chr12:103763586-103773633	WT	KO	OK	0	21.5944	inf	nan	5e-05	0.000641676	yes
XLOC_004802	Serpina1a	chr12:103853294-103863619	WT	KO	OK	0	16.0255	inf	nan	0.00195	0.014887	yes
XLOC_004804	Serpina1e	chr12:103946931-103956897	WT	KO	OK	0	52.0783	inf	nan	5e-05	0.000641676	yes
XLOC_004821	Bcl11b	chr12:107910402-108003414	WT	KO	OK	14.7806	21.7236	0.555561	1.64075	0.00105	0.00897302	yes
XLOC_004844	5033406O09Rik	chr12:111941990-111944482	WT	KO	OK	10.442	17.6068	0.753735	1.43199	0.00545	0.0334712	yes
XLOC_004850	Akt1	chr12:112653820-112674276	WT	KO	OK	102.592	68.08	-0.591611	-1.83841	0.0003	0.00317085	yes
XLOC_004874	Akr1c13	chr13:4191186-4205603	WT	KO	OK	5.18528	10.937	1.07672	1.46792	0.00535	0.0329857	yes
XLOC_004877	Akr1c6	chr13:4434342-4457530	WT	KO	OK	0	21.7324	inf	nan	5e-05	0.000641676	yes
XLOC_004879	Klf6	chr13:5861488-5870393	WT	KO	OK	110.298	64.9037	-0.765034	-2.35525	5e-05	0.000641676	yes
XLOC_004891	Lyst	chr13:13590408-13777440	WT	KO	OK	59.4193	25.9735	-1.19389	-3.33629	5e-05	0.000641676	yes
XLOC_004949	Hist1h4h	chr13:23531043-23531521	WT	KO	OK	9.7689	25.8009	1.40115	1.56314	0.00495	0.0309874	yes
XLOC_005002	Serpinb6b	chr13:32965512-32979037	WT	KO	OK	19.8462	29.8142	0.587139	1.4245	0.00435	0.0279781	yes
XLOC_005003	Serpinb9	chr13:33004540-33017955	WT	KO	OK	21.2135	29.6758	0.484304	1.37405	0.0063	0.0375412	yes
XLOC_005004	Serpinb9b	chr13:33027413-33040558	WT	KO	OK	3.7198	9.8972	1.41179	2.10323	0.0001	0.00120481	yes
XLOC_005029	Gcnt2	chr13:40859767-40960892	WT	KO	OK	106.167	35.3255	-1.58756	-4.55531	5e-05	0.000641676	yes
XLOC_005033	Tmem170b	chr13:41606215-41641357	WT	KO	OK	20.0802	11.1133	-0.853488	-2.46109	5e-05	0.000641676	yes
XLOC_005051	Cap2	chr13:46501902-46650281	WT	KO	OK	4.1842	8.20846	0.97216	1.84238	0.00055	0.00524952	yes
XLOC_005076	Cks2	chr13:51645231-51650662	WT	KO	OK	73.1013	41.3545	-0.821852	-1.73675	0.00045	0.00445714	yes
XLOC_005080	Syk	chr13:52583436-52648792	WT	KO	OK	179.242	123.609	-0.536123	-1.45121	0.0039	0.0258375	yes
XLOC_005083	Hrh2	chr13:54192128-54222432	WT	KO	OK	22.3339	9.84882	-1.18121	-2.16155	0.0001	0.00120481	yes
XLOC_005084	Cplx2	chr13:54371348-54383917	WT	KO	OK	2.05153	5.29485	1.36789	2.32257	5e-05	0.000641676	yes
XLOC_005091	Tspan17	chr13:54789404-54796775	WT	KO	OK	38.1182	66.7907	0.809168	2.17024	5e-05	0.000641676	yes
XLOC_005097	Rgs14	chr13:55369731-55384687	WT	KO	OK	75.834	49.8176	-0.60619	-1.83391	0.0002	0.00223158	yes
XLOC_005112	Tgfbi	chr13:56609602-56639339	WT	KO	OK	171.279	55.647	-1.62198	-4.76496	5e-05	0.000641676	yes
XLOC_005165	Slc12a7	chr13:73763696-73816742	WT	KO	OK	23.9122	34.8226	0.542281	1.6136	0.00155	0.012418	yes
XLOC_005174	Ell2	chr13:75707483-75772358	WT	KO	OK	41.4832	25.4154	-0.706825	-2.10568	5e-05	0.000641676	yes
XLOC_005175	Glrx	chr13:75839885-75850151	WT	KO	OK	95.6005	43.863	-1.12401	-3.02215	5e-05	0.000641676	yes
XLOC_005178	Mctp1	chr13:76384960-77031810	WT	KO	OK	45.9264	29.9945	-0.614625	-1.8727	0.0002	0.00223158	yes
XLOC_005183	Arrdc3	chr13:80883421-80896043	WT	KO	OK	90.5267	35.1301	-1.36564	-4.17235	5e-05	0.000641676	yes
XLOC_005203	Mtx3	chr13:92844786-92858230	WT	KO	OK	3.42612	6.13419	0.840297	1.78957	0.0005	0.00486926	yes
XLOC_005207	Dmgdh	chr13:93674435-93752823	WT	KO	OK	0	5.01213	inf	nan	0.00195	0.014887	yes
XLOC_005208	Arsb	chr13:93771678-93943016	WT	KO	OK	22.1347	31.8721	0.525983	1.55048	0.0028	0.0198631	yes
XLOC_005248	Elovl7	chr13:108214403-108287107	WT	KO	OK	4.86899	7.36289	0.596651	1.3314	0.00705	0.0409264	yes
XLOC_005253	Plk2	chr13:110395043-110400843	WT	KO	OK	8.80874	2.90072	-1.60253	-2.50626	5e-05	0.000641676	yes
XLOC_005255	Mier3	chr13:111686177-111718594	WT	KO	OK	21.2526	12.0935	-0.813411	-2.30109	5e-05	0.000641676	yes
XLOC_005261	Ccno	chr13:112987801-112990778	WT	KO	OK	10.4499	1.45397	-2.84541	-3.27545	5e-05	0.000641676	yes
XLOC_005271	Emb	chr13:117220572-117274415	WT	KO	OK	132.196	69.0133	-0.937731	-2.86781	5e-05	0.000641676	yes
XLOC_005298	Chrm3	chr13:9876612-10360803	WT	KO	OK	11.1564	2.1424	-2.38057	-3.6992	5e-05	0.000641676	yes
XLOC_005304	Edaradd	chr13:12471208-12520450	WT	KO	OK	3.10286	5.56849	0.84369	1.87251	0.00035	0.00362973	yes
XLOC_005305	Gpr137b-ps	chr13:12614064-12650395	WT	KO	OK	14.801	8.73199	-0.761314	-1.68536	0.00125	0.0103298	yes
XLOC_005324	Gpr141	chr13:19749681-19824257	WT	KO	OK	38.6681	20.0615	-0.94671	-2.61678	5e-05	0.000641676	yes
XLOC_005381	Hist1h1e,Hist1h2be	chr13:23583669-23622558	WT	KO	OK	18.2893	9.13198	-1.002	-2.08452	5e-05	0.000641676	yes
XLOC_005413	Sox4	chr13:28950729-28953682	WT	KO	OK	3.94058	11.0671	1.48979	2.61771	5e-05	0.000641676	yes
XLOC_005433	Pxdc1	chr13:34627840-34652681	WT	KO	OK	23.8253	34.2774	0.52476	1.32996	0.0076	0.0430979	yes
XLOC_005455	Gfod1	chr13:43195518-43304172	WT	KO	OK	18.1861	9.17381	-0.98724	-2.76117	5e-05	0.000641676	yes
XLOC_005478	Fgd3	chr13:49263109-49309208	WT	KO	OK	78.5951	54.8408	-0.51919	-1.6189	0.00085	0.00752643	yes
XLOC_005487	Sema4d	chr13:51701247-51793644	WT	KO	OK	104.868	72.3774	-0.534966	-1.65271	0.0008	0.00718761	yes
XLOC_005492	Nfil3	chr13:52967208-52981039	WT	KO	OK	57.8171	14.8711	-1.95899	-4.65166	5e-05	0.000641676	yes
XLOC_005504	Hk3	chr13:54949431-55021385	WT	KO	OK	77.7557	24.3677	-1.67398	-4.47685	5e-05	0.000641676	yes
XLOC_005510	F12	chr13:55417965-55426802	WT	KO	OK	1.58091	5.58472	1.82073	2.07228	0.00035	0.00362973	yes
XLOC_005518	Tifab	chr13:56173702-56178885	WT	KO	OK	32.9139	15.3224	-1.10306	-2.88914	5e-05	0.000641676	yes
XLOC_005542	Isca1	chr13:59755414-59769789	WT	KO	OK	374.815	241.21	-0.635887	-1.8449	0.0003	0.00317085	yes
XLOC_005543	Zcchc6	chr13:59769965-59823147	WT	KO	OK	68.5511	46.5267	-0.559122	-1.69819	0.0004	0.00404922	yes
XLOC_005580	Hiatl1	chr13:65065029-65112982	WT	KO	OK	75.4247	40.1365	-0.910122	-2.73554	5e-05	0.000641676	yes
XLOC_005642	Vcan	chr13:89655309-89742512	WT	KO	OK	19.4057	2.77029	-2.80837	-4.94874	5e-05	0.000641676	yes
XLOC_005650	Rasgrf2	chr13:91880406-91988042	WT	KO	OK	2.35286	4.80149	1.02907	1.89817	0.00045	0.00445714	yes
XLOC_005659	Bhmt	chr13:93616890-93637758	WT	KO	OK	0	26.2016	inf	nan	5e-05	0.000641676	yes
XLOC_005669	F2r	chr13:95601788-95618433	WT	KO	OK	15.5156	22.5608	0.5401	1.43981	0.0041	0.0267446	yes
XLOC_005684	Fcho2	chr13:98723405-98815449	WT	KO	OK	37.7956	27.1928	-0.474992	-1.44341	0.00355	0.0240536	yes
XLOC_005694	Naip2	chr13:100144062-100202092	WT	KO	OK	22.8389	12.2761	-0.895647	-2.47368	5e-05	0.000641676	yes
XLOC_005696	Naip6,Naip7	chr13:100281120-100317688	WT	KO	OK	7.13979	4.72077	-0.596858	-1.36587	0.0072	0.0414047	yes
XLOC_005705	Ccnb1	chr13:100778738-100786486	WT	KO	OK	2.01362	6.93654	1.78443	2.37469	5e-05	0.000641676	yes
XLOC_005720	Kif2a	chr13:106960584-107022114	WT	KO	OK	70.3478	49.7626	-0.499444	-1.54388	0.0016	0.0127445	yes
XLOC_005721	Zswim6	chr13:107724616-107890064	WT	KO	OK	17.6637	12.6742	-0.478892	-1.35475	0.0064	0.0379933	yes
XLOC_005725	Gapt	chr13:110352614-110357172	WT	KO	OK	32.303	22.8113	-0.501918	-1.29369	0.0082	0.0457937	yes
XLOC_005727	Gpbp1	chr13:111425679-111490041	WT	KO	OK	87.7797	62.7003	-0.485415	-1.50657	0.0029	0.0203369	yes
XLOC_005736	Snx18	chr13:113592178-113618564	WT	KO	OK	53.0078	21.0361	-1.33334	-3.90063	5e-05	0.000641676	yes
XLOC_005745	Parp8	chr13:116854823-117025516	WT	KO	OK	36.15	25.0711	-0.527972	-1.51014	0.00285	0.0200885	yes
XLOC_005808	Samd8	chr14:21750530-21798725	WT	KO	OK	13.1577	8.17629	-0.68639	-1.88051	5e-05	0.000641676	yes
XLOC_005816	Ppif	chr14:25694169-25701282	WT	KO	OK	51.7253	76.0664	0.55639	1.51301	0.0029	0.0203369	yes
XLOC_005817	Anxa11	chr14:25842154-25886804	WT	KO	OK	115.518	72.8973	-0.664186	-2.04648	0.0001	0.00120481	yes
XLOC_005835	Selk	chr14:29968379-29975074	WT	KO	OK	142.829	99.7259	-0.518244	-1.51124	0.00255	0.0184336	yes
XLOC_005839	Tkt	chr14:30549148-30574722	WT	KO	OK	94.1427	68.3541	-0.461822	-1.3101	0.0053	0.0327507	yes
XLOC_005844	Itih4	chr14:30886491-30901983	WT	KO	OK	0	9.86484	inf	nan	0.00195	0.014887	yes
XLOC_005858	Ncoa4	chr14:32159891-32179363	WT	KO	OK	251.274	163.712	-0.618104	-1.69922	0.0008	0.00718761	yes
XLOC_005861	Ercc6	chr14:32513520-32580989	WT	KO	OK	7.20617	10.2878	0.51363	1.42577	0.00435	0.0279781	yes
XLOC_005863	1810011H11Rik	chr14:32785962-32817968	WT	KO	OK	6.89783	2.41609	-1.51347	-1.6774	0.00295	0.0206481	yes
XLOC_005887	Mat1a	chr14:41105032-41124428	WT	KO	OK	0	11.5882	inf	nan	5e-05	0.000641676	yes
XLOC_005889	Mbl1	chr14:41151455-41158959	WT	KO	OK	0	7.04959	inf	nan	5e-05	0.000641676	yes
XLOC_005893	Ptger2	chr14:44988110-45003820	WT	KO	OK	10.3958	3.36277	-1.62828	-3.00638	5e-05	0.000641676	yes
XLOC_005905	Lgals3	chr14:47373859-47386167	WT	KO	OK	118.514	54.9052	-1.11004	-3.12315	5e-05	0.000641676	yes
XLOC_005907	Ktn1	chr14:47663755-47736564	WT	KO	OK	14.061	23.4286	0.73657	2.05432	5e-05	0.000641676	yes
XLOC_005909	Peli2	chr14:48120868-48260883	WT	KO	OK	5.09344	1.79258	-1.5066	-2.56845	5e-05	0.000641676	yes
XLOC_005944	Ear6,Ear7	chr14:51853767-51854642	WT	KO	OK	3.69137	20.5656	2.478	2.15675	0.0001	0.00120481	yes
XLOC_005955	Abhd4	chr14:54254128-54269169	WT	KO	OK	60.0784	40.2609	-0.577466	-1.69137	0.0006	0.00567273	yes
XLOC_005959	Lrp10	chr14:54464146-54470291	WT	KO	OK	103.98	75.7613	-0.456777	-1.43067	0.0038	0.0253119	yes
XLOC_005982	Irf9	chr14:55603984-55610030	WT	KO	OK	80.6169	58.7988	-0.455296	-1.38323	0.00535	0.0329857	yes
XLOC_005988	Ltb4r1	chr14:55765961-55768492	WT	KO	OK	39.2685	19.889	-0.981401	-2.15415	5e-05	0.000641676	yes
XLOC_006007	Rcbtb1	chr14:59201227-59237265	WT	KO	OK	20.6566	28.3696	0.45774	1.31819	0.00805	0.0450702	yes
XLOC_006010	Mtmr6	chr14:60265204-60302371	WT	KO	OK	58.3551	35.2031	-0.729155	-2.22886	5e-05	0.000641676	yes
XLOC_006011	Amer2	chr14:60378285-60381003	WT	KO	OK	15.1017	1.69753	-3.15321	-4.25021	5e-05	0.000641676	yes
XLOC_006016	Arl11	chr14:61309752-61311936	WT	KO	OK	41.2109	10.604	-1.95842	-3.80012	5e-05	0.000641676	yes
XLOC_006024	Wdfy2	chr14:62837689-62956886	WT	KO	OK	22.8774	12.4443	-0.878431	-1.93436	5e-05	0.000641676	yes
XLOC_006029	Ctsb	chr14:63122461-63177793	WT	KO	OK	116.447	76.9788	-0.597138	-1.70176	0.0007	0.0064414	yes
XLOC_006075	Dok2	chr14:70774380-70778494	WT	KO	OK	32.8645	49.0242	0.576964	1.55733	0.0025	0.0181555	yes
XLOC_006090	Lcp1	chr14:75004109-75388146	WT	KO	OK	266.849	147.073	-0.859491	-1.80891	0.0004	0.00404922	yes
XLOC_006095	Tpt1	chr14:75845255-75848303	WT	KO	OK	459.776	313.534	-0.552306	-1.70749	0.00055	0.00524952	yes
XLOC_006106	Kbtbd7	chr14:79426510-79431038	WT	KO	OK	16.5759	11.5082	-0.526424	-1.40789	0.0048	0.0302373	yes
XLOC_006124	Irg1	chr14:103047011-103056573	WT	KO	OK	42.0274	1.86192	-4.49647	-6.45274	5e-05	0.000641676	yes
XLOC_006125	Cln5	chr14:103070215-103077630	WT	KO	OK	44.9997	30.2968	-0.570752	-1.62543	0.0008	0.00718761	yes
XLOC_006151	Mbnl2	chr14:120275668-120431698	WT	KO	OK	49.4831	35.1626	-0.492892	-1.51661	0.00285	0.0200885	yes
XLOC_006238	Prkcd	chr14:30595353-30626208	WT	KO	OK	144.481	91.4749	-0.659428	-2.04385	5e-05	0.000641676	yes
XLOC_006239	Itih3	chr14:30908573-30923587	WT	KO	OK	0	6.44955	inf	nan	5e-05	0.000641676	yes
XLOC_006240	Itih1	chr14:30929179-30943289	WT	KO	OK	0	4.60666	inf	nan	5e-05	0.000641676	yes
XLOC_006247	Nisch	chr14:31170927-31206826	WT	KO	OK	64.5205	44.3435	-0.541034	-1.67075	0.0008	0.00718761	yes
XLOC_006253	Hacl1	chr14:31607225-31640965	WT	KO	OK	4.12083	9.1774	1.15515	1.94246	0.0004	0.00404922	yes
XLOC_006254	Ankrd28	chr14:31700014-31830415	WT	KO	OK	23.2914	31.8288	0.450533	1.3703	0.0054	0.0332568	yes
XLOC_006270	Bmpr1a	chr14:34411067-34502546	WT	KO	OK	4.80847	2.30735	-1.05934	-1.8893	0.00045	0.00445714	yes
XLOC_006280	Ghitm	chr14:37120444-37135322	WT	KO	OK	246.324	163.656	-0.58989	-1.6832	0.00065	0.00604692	yes
XLOC_006284	Fam213a	chr14:40993739-41013775	WT	KO	OK	310.69	194.516	-0.675589	-2.03924	5e-05	0.000641676	yes
XLOC_006293	Ear1	chr14:43818764-43819639	WT	KO	OK	5.55017	23.8848	2.10549	2.36497	5e-05	0.000641676	yes
XLOC_006302	Ero1l	chr14:45283086-45318572	WT	KO	OK	24.3044	17.4634	-0.476881	-1.36656	0.00625	0.0373644	yes
XLOC_006313	Dlgap5	chr14:47387778-47418407	WT	KO	OK	2.43472	4.97506	1.03096	1.4966	0.00445	0.0284883	yes
XLOC_006352	Ndrg2	chr14:51905270-51913488	WT	KO	OK	6.08333	20.3546	1.74242	3.13614	5e-05	0.000641676	yes
XLOC_006355	Zfp219	chr14:51984832-52020733	WT	KO	OK	18.7783	28.4818	0.600975	1.57546	0.00205	0.0155108	yes
XLOC_006357	Hnrnpc	chr14:52073379-52104028	WT	KO	OK	101.99	73.5451	-0.471724	-1.46923	0.0036	0.0242879	yes
XLOC_006390	Zfhx2	chr14:55061658-55092048	WT	KO	OK	3.8646	5.74355	0.571624	1.33412	0.0083	0.0461884	yes
XLOC_006401	Tgm1	chr14:55700008-55713492	WT	KO	OK	8.16583	1.73842	-2.23182	-3.02282	5e-05	0.000641676	yes
XLOC_006409	Cma1	chr14:55941450-55944661	WT	KO	OK	10.5524	25.3509	1.26446	2.06591	0.0002	0.00223158	yes
XLOC_006413	Mcpt4	chr14:56059743-56062310	WT	KO	OK	0	5.54327	inf	nan	5e-05	0.000641676	yes
XLOC_006422	Gzmb	chr14:56258857-56262260	WT	KO	OK	45.1347	65.664	0.540867	1.48602	0.0034	0.0232372	yes
XLOC_006423	Cenpj	chr14:56526760-56571846	WT	KO	OK	4.29027	6.71549	0.646424	1.28435	0.0091	0.0494179	yes
XLOC_006453	Spryd7	chr14:61534304-61556886	WT	KO	OK	4.69177	9.01988	0.942978	1.37737	0.0065	0.0384421	yes
XLOC_006454	Dleu2	chr14:61598225-61682373	WT	KO	OK	30.6449	15.6582	-0.968729	-1.97238	0.0001	0.00120481	yes
XLOC_006471	Msra	chr14:64122620-64455903	WT	KO	OK	60.0632	35.8742	-0.743534	-1.86842	0.00015	0.0017388	yes
XLOC_006477	Esco2	chr14:65819026-65833969	WT	KO	OK	14.8073	7.66178	-0.950553	-2.01957	5e-05	0.000641676	yes
XLOC_006479	Gulo	chr14:65986786-66009210	WT	KO	OK	0	4.57621	inf	nan	5e-05	0.000641676	yes
XLOC_006485	Bnip3l	chr14:66985239-67008877	WT	KO	OK	319.24	203.122	-0.652293	-1.70127	0.00065	0.00604692	yes
XLOC_006490	Dock5	chr14:67751927-67933572	WT	KO	OK	23.3485	12.2252	-0.933469	-2.77721	5e-05	0.000641676	yes
XLOC_006493	Adamdec1	chr14:68563386-68582072	WT	KO	OK	2.41976	5.40184	1.15859	1.5611	0.0036	0.0242879	yes
XLOC_006508	Ppp3cc	chr14:70217897-70289449	WT	KO	OK	35.7393	50.5393	0.499895	1.39036	0.0054	0.0332568	yes
XLOC_006510	Piwil2	chr14:70372479-70429094	WT	KO	OK	4.16121	0.496987	-3.06572	-3.52381	5e-05	0.000641676	yes
XLOC_006523	Itm2b	chr14:73362231-73385271	WT	KO	OK	257.874	176.968	-0.543178	-1.67117	0.00075	0.00681616	yes
XLOC_006544	Dgkh	chr14:78569608-78725089	WT	KO	OK	7.0743	3.58725	-0.979711	-1.80559	0.00055	0.00524952	yes
XLOC_006564	Kctd12	chr14:102976580-102982637	WT	KO	OK	95.202	43.4168	-1.13274	-3.36382	5e-05	0.000641676	yes
XLOC_006583	Dzip1	chr14:118875519-118923167	WT	KO	OK	5.34991	9.30283	0.798156	1.75265	0.00095	0.00823981	yes
XLOC_006588	Dock9	chr14:121542038-121797734	WT	KO	OK	5.19697	8.88366	0.773483	1.95288	5e-05	0.000641676	yes
XLOC_006608	Prkaa1	chr15:5143860-5181899	WT	KO	OK	33.79	22.7134	-0.573052	-1.72086	0.0004	0.00404922	yes
XLOC_006612	C9	chr15:6445332-6498476	WT	KO	OK	0	12.8299	inf	nan	5e-05	0.000641676	yes
XLOC_006613	Fyb	chr15:6579870-6663312	WT	KO	OK	132.361	89.0869	-0.571195	-1.77732	0.00035	0.00362973	yes
XLOC_006615	Lifr	chr15:7129571-7197489	WT	KO	OK	6.87567	12.9838	0.917143	1.67999	0.001	0.00861923	yes
XLOC_006620	Nadkd1	chr15:9071259-9110487	WT	KO	OK	54.3973	39.2457	-0.470998	-1.44204	0.0036	0.0242879	yes
XLOC_006623	Ugt3a2	chr15:9335597-9370870	WT	KO	OK	0	4.90701	inf	nan	5e-05	0.000641676	yes
XLOC_006647	Fam134b	chr15:25843263-25973687	WT	KO	OK	73.5779	49.6683	-0.566947	-1.71609	0.0007	0.0064414	yes
XLOC_006655	Cmbl	chr15:31568911-31590119	WT	KO	OK	0	6.29691	inf	nan	5e-05	0.000641676	yes
XLOC_006660	Cpq	chr15:33083128-33653436	WT	KO	OK	7.87293	19.6447	1.31917	2.48332	5e-05	0.000641676	yes
XLOC_006718	Trib1	chr15:59648653-59657099	WT	KO	OK	30.8593	10.5896	-1.54306	-3.95842	5e-05	0.000641676	yes
XLOC_006720	Myc	chr15:61985340-61990361	WT	KO	OK	25.4721	36.2146	0.507652	1.39367	0.00565	0.0344691	yes
XLOC_006733	Dennd3	chr15:73512559-73572242	WT	KO	OK	44.9526	27.865	-0.689949	-2.11531	5e-05	0.000641676	yes
XLOC_006740	Ly6e	chr15:74955050-74959905	WT	KO	OK	213.143	154.078	-0.468161	-1.4434	0.00315	0.0217989	yes
XLOC_006750	Grina	chr15:76246806-76249904	WT	KO	OK	328.259	195.765	-0.745707	-2.23483	5e-05	0.000641676	yes
XLOC_006751	Spatc1	chr15:76266786-76292572	WT	KO	OK	21.5643	3.37408	-2.67608	-3.00334	5e-05	0.000641676	yes
XLOC_006752	Smpd5	chr15:76294433-76307245	WT	KO	OK	13.9387	7.4695	-0.900015	-1.37425	0.008	0.0448814	yes
XLOC_006765	Gpt	chr15:76696763-76699675	WT	KO	OK	2.78063	9.38735	1.75531	2.2933	0.0001	0.00120481	yes
XLOC_006768	Zfp7	chr15:76879275-76892394	WT	KO	OK	7.15136	12.3598	0.789362	1.59864	0.0012	0.0100218	yes
XLOC_006778	Ncf4	chr15:78244810-78262580	WT	KO	OK	133.143	83.5848	-0.671669	-2.01011	5e-05	0.000641676	yes
XLOC_006779	Csf2rb	chr15:78325989-78351001	WT	KO	OK	95.9377	30.0084	-1.67673	-4.83066	5e-05	0.000641676	yes
XLOC_006782	Cyth4	chr15:78597046-78622019	WT	KO	OK	118.49	77.3403	-0.615471	-1.8999	0.00015	0.0017388	yes
XLOC_006819	Ep300	chr15:81586213-81652077	WT	KO	OK	54.6617	37.0543	-0.560889	-1.71625	0.00055	0.00524952	yes
XLOC_006835	Fam109b	chr15:82341178-82345710	WT	KO	OK	2.12049	4.33741	1.03244	1.40115	0.0084	0.0465335	yes
XLOC_006837	Cyp2d9	chr15:82452376-82456827	WT	KO	OK	0	14.2673	inf	nan	5e-05	0.000641676	yes
XLOC_006849	Prr5	chr15:84680997-84703673	WT	KO	OK	22.8805	34.4818	0.591716	1.48345	0.0032	0.0220894	yes
XLOC_006856	Atxn10	chr15:85336380-85463836	WT	KO	OK	61.8815	35.8455	-0.787717	-2.2847	5e-05	0.000641676	yes
XLOC_006891	Irak4	chr15:94543659-94568316	WT	KO	OK	43.3496	23.7975	-0.865211	-2.42065	5e-05	0.000641676	yes
XLOC_006919	Tmbim6	chr15:99392946-99410049	WT	KO	OK	204.86	147.959	-0.469441	-1.43493	0.0041	0.0267446	yes
XLOC_006925	Gpd1	chr15:99717592-99725007	WT	KO	OK	0.506437	4.02912	2.99201	2.71894	0.0002	0.00223158	yes
XLOC_006936	Dazap2	chr15:100615661-100620761	WT	KO	OK	313.593	213.346	-0.555698	-1.67493	0.00125	0.0103298	yes
XLOC_006944	Nr4a1	chr15:101266845-101274794	WT	KO	OK	51.2592	37.1269	-0.465343	-1.35148	0.006	0.0362632	yes
XLOC_006948	Krt7	chr15:101412402-101427806	WT	KO	OK	5.89728	2.05349	-1.52197	-1.72691	0.00185	0.0144641	yes
XLOC_006956	Igfbp6	chr15:102144185-102149512	WT	KO	OK	10.8558	0.967204	-3.4885	-3.07664	0.00025	0.00270461	yes
XLOC_006957	Soat2	chr15:102150574-102163436	WT	KO	OK	17.6028	6.10814	-1.527	-2.70663	5e-05	0.000641676	yes
XLOC_006967	Tarbp2	chr15:102518191-102523676	WT	KO	OK	16.7915	27.4606	0.709632	1.62785	0.0011	0.009328	yes
XLOC_006983	Nckap1l	chr15:103453824-103498800	WT	KO	OK	131.693	89.1373	-0.563081	-1.6733	0.00085	0.00752643	yes
XLOC_006984	Pde1b	chr15:103503297-103530052	WT	KO	OK	40.8071	21.7128	-0.910273	-2.51527	5e-05	0.000641676	yes
XLOC_007015	Basp1	chr15:25363276-25413764	WT	KO	OK	19.9124	8.34958	-1.25389	-2.30245	5e-05	0.000641676	yes
XLOC_007020	Ankrd33b	chr15:31291478-31367759	WT	KO	OK	34.0293	11.4623	-1.56988	-3.17097	5e-05	0.000641676	yes
XLOC_007022	2014-03-06	chr15:31455898-31531037	WT	KO	OK	44.8584	33.6166	-0.416201	-1.30955	0.00875	0.0480857	yes
XLOC_007031	Hrsp12	chr15:34484021-34495246	WT	KO	OK	82.0038	112.74	0.459241	1.29052	0.0088	0.0482643	yes
XLOC_007044	Ywhaz	chr15:36770261-36796929	WT	KO	OK	160.267	113.85	-0.493345	-1.48559	0.0029	0.0203369	yes
XLOC_007050	Klf10	chr15:38294412-38300707	WT	KO	OK	26.3073	14.3836	-0.87104	-2.24851	5e-05	0.000641676	yes
XLOC_007051	Azin1	chr15:38487429-38519266	WT	KO	OK	107.208	61.9374	-0.791524	-2.37233	5e-05	0.000641676	yes
XLOC_007054	Dpys	chr15:39768484-39857470	WT	KO	OK	1.67205	6.34741	1.92456	2.44311	5e-05	0.000641676	yes
XLOC_007068	Trps1	chr15:50654758-50890041	WT	KO	OK	13.9671	5.23522	-1.41572	-3.76439	5e-05	0.000641676	yes
XLOC_007106	Fam49b	chr15:63929093-64060448	WT	KO	OK	71.4705	44.8082	-0.673583	-2.09253	5e-05	0.000641676	yes
XLOC_007107	Asap1	chr15:64086839-64382919	WT	KO	OK	56.3008	39.6841	-0.504594	-1.57962	0.00135	0.0110158	yes
XLOC_007113	Tmem71	chr15:66526211-66561046	WT	KO	OK	70.5825	51.1946	-0.46332	-1.43714	0.00415	0.0269909	yes
XLOC_007114	Sla	chr15:66670769-66850720	WT	KO	OK	151.312	110.484	-0.453681	-1.37786	0.0063	0.0375412	yes
XLOC_007115	Ndrg1	chr15:66929317-66969641	WT	KO	OK	99.5772	71.0438	-0.487105	-1.51832	0.00265	0.0190193	yes
XLOC_007136	Lynx1	chr15:74747855-74752979	WT	KO	OK	14.1994	20.2903	0.514964	1.39152	0.00665	0.0390985	yes
XLOC_007154	Eef1d	chr15:75894799-75909340	WT	KO	OK	113.451	83.8013	-0.43702	-1.33084	0.00795	0.0446919	yes
XLOC_007166	Gm10872	chr15:76266786-76292572	WT	KO	OK	78.6983	17.6009	-2.16069	-3.93281	5e-05	0.000641676	yes
XLOC_007171	Dgat1	chr15:76502014-76511818	WT	KO	OK	88.5937	28.2054	-1.65123	-4.31535	5e-05	0.000641676	yes
XLOC_007202	Csf2rb2	chr15:78282509-78305603	WT	KO	OK	30.0811	9.70048	-1.63273	-4.22527	5e-05	0.000641676	yes
XLOC_007204	Tst	chr15:78399555-78405859	WT	KO	OK	6.56001	14.244	1.11859	1.52446	0.00385	0.0255986	yes
XLOC_007209	Rac2	chr15:78559168-78572783	WT	KO	OK	175.143	121.641	-0.5259	-1.59622	0.0016	0.0127445	yes
XLOC_007212	Card10	chr15:78775135-78803042	WT	KO	OK	12.7499	4.34194	-1.55408	-3.34846	5e-05	0.000641676	yes
XLOC_007221	Tmem184b	chr15:79360683-79403303	WT	KO	OK	52.7405	27.3052	-0.949734	-2.76126	5e-05	0.000641676	yes
XLOC_007223	Csnk1e	chr15:79417851-79442057	WT	KO	OK	43.3177	26.3182	-0.718898	-2.05093	5e-05	0.000641676	yes
XLOC_007229	Sun2	chr15:79724067-79742536	WT	KO	OK	143.77	104.43	-0.461228	-1.38933	0.0062	0.0371259	yes
XLOC_007231	Cbx6,Npcd,Nptxr	chr15:79786350-79834333	WT	KO	OK	10.3504	16.0327	0.631331	1.72142	0.00065	0.00604692	yes
XLOC_007234	Pdgfb	chr15:79995875-80014808	WT	KO	OK	4.63037	8.22631	0.829117	1.48131	0.00415	0.0269909	yes
XLOC_007260	Cyp2d10	chr15:82402845-82407194	WT	KO	OK	0	8.01031	inf	nan	5e-05	0.000641676	yes
XLOC_007268	Nfam1	chr15:82996735-83033397	WT	KO	OK	137.249	53.0769	-1.37064	-4.01105	5e-05	0.000641676	yes
XLOC_007287	5031439G07Rik	chr15:84945719-84987971	WT	KO	OK	65.0395	37.2055	-0.805797	-2.47728	5e-05	0.000641676	yes
XLOC_007295	Celsr1	chr15:85898757-86033777	WT	KO	OK	3.71261	6.06819	0.708831	1.83225	0.00015	0.0017388	yes
XLOC_007306	Plxnb2	chr15:89155548-89180788	WT	KO	OK	27.1256	17.0185	-0.672554	-1.90556	0.00015	0.0017388	yes
XLOC_007317	Cpne8	chr15:90487480-90679388	WT	KO	OK	134.248	79.3825	-0.758003	-1.95757	5e-05	0.000641676	yes
XLOC_007320	Abcd2	chr15:91145870-91191807	WT	KO	OK	18.5769	7.95915	-1.22283	-3.10455	5e-05	0.000641676	yes
XLOC_007339	Slc38a2	chr15:96687391-96699698	WT	KO	OK	79.8977	57.3252	-0.478985	-1.49529	0.00275	0.0195461	yes
XLOC_007340	Slc38a4	chr15:96994822-97055956	WT	KO	OK	0	6.69038	inf	nan	5e-05	0.000641676	yes
XLOC_007365	Rnd1	chr15:98669204-98677461	WT	KO	OK	16.1448	4.61948	-1.80526	-3.06578	5e-05	0.000641676	yes
XLOC_007381	Nckap5l	chr15:99422033-99457748	WT	KO	OK	5.53227	9.77586	0.821352	1.8811	0.0004	0.00404922	yes
XLOC_007384	Racgap1	chr15:99620495-99651656	WT	KO	OK	21.1078	34.8346	0.722745	2.00995	5e-05	0.000641676	yes
XLOC_007402	Krt80	chr15:101349570-101370125	WT	KO	OK	57.4269	34.3986	-0.739376	-2.01306	5e-05	0.000641676	yes
XLOC_007444	Zfp385a	chr15:103313894-103340086	WT	KO	OK	20.7863	12.9922	-0.677988	-1.54815	0.00245	0.0178748	yes
XLOC_007445	Itga5	chr15:103344285-103366748	WT	KO	OK	14.2088	6.50002	-1.12826	-2.62768	5e-05	0.000641676	yes
XLOC_007455	Naa60	chr16:3884618-3904781	WT	KO	OK	82.6914	58.5986	-0.496871	-1.52397	0.00215	0.0161126	yes
XLOC_007476	1810013L24Rik	chr16:8830099-8858924	WT	KO	OK	42.7692	26.7183	-0.678741	-2.04129	0.0001	0.00120481	yes
XLOC_007507	Prkdc	chr16:15637865-15842239	WT	KO	OK	6.70778	9.41149	0.488588	1.42199	0.0046	0.0291942	yes
XLOC_007508	Cebpd	chr16:15887285-16146833	WT	KO	OK	47.0534	16.6542	-1.49841	-2.83432	5e-05	0.000641676	yes
XLOC_007518	Tmem191c	chr16:17276299-17278661	WT	KO	OK	2.96778	7.26632	1.29184	1.55485	0.00395	0.026028	yes
XLOC_007566	Ahsg	chr16:22892014-22899451	WT	KO	OK	0	59.2159	inf	nan	0.00195	0.014887	yes
XLOC_007567	Fetub	chr16:22918381-22939768	WT	KO	OK	0	9.27686	inf	nan	0.00195	0.014887	yes
XLOC_007568	Hrg	chr16:22951071-22961659	WT	KO	OK	0	12.7426	inf	nan	5e-05	0.000641676	yes
XLOC_007569	Kng1	chr16:23058299-23082078	WT	KO	OK	0	15.313	inf	nan	5e-05	0.000641676	yes
XLOC_007576	Rtp4	chr16:23609918-23614222	WT	KO	OK	63.1358	29.3855	-1.10336	-2.81894	5e-05	0.000641676	yes
XLOC_007583	Il1rap	chr16:26581704-26725147	WT	KO	OK	38.2108	16.6005	-1.20276	-3.11175	5e-05	0.000641676	yes
XLOC_007592	Bdh1	chr16:31422296-31458901	WT	KO	OK	6.50475	10.3144	0.6651	1.33414	0.0084	0.0465335	yes
XLOC_007597	Cep19	chr16:32099801-32108054	WT	KO	OK	25.4611	13.3749	-0.928769	-1.96149	0.0001	0.00120481	yes
XLOC_007604	Tctex1d2	chr16:32419701-32428892	WT	KO	OK	39.0558	12.6875	-1.62213	-2.31014	5e-05	0.000641676	yes
XLOC_007605	Pcyt1a	chr16:32430920-32475065	WT	KO	OK	25.3332	16.4316	-0.624558	-1.79396	0.00035	0.00362973	yes
XLOC_007608	Tnk2	chr16:32644642-32683493	WT	KO	OK	27.6055	38.1372	0.466243	1.36709	0.00595	0.0360598	yes
XLOC_007612	Rpl35a	chr16:33056452-33060188	WT	KO	OK	373.587	271.288	-0.46162	-1.33368	0.0079	0.0444562	yes
XLOC_007620	Muc13	chr16:33794036-33819927	WT	KO	OK	7.97327	16.9562	1.08857	2.3992	5e-05	0.000641676	yes
XLOC_007625	Ptplb	chr16:35022420-35109175	WT	KO	OK	11.6624	6.86668	-0.764175	-1.68261	0.00085	0.00752643	yes
XLOC_007633	Stfa2l1	chr16:36156810-36161948	WT	KO	OK	187.712	69.1466	-1.44079	-2.83232	5e-05	0.000641676	yes
XLOC_007634	Gm5483	chr16:36184211-36188110	WT	KO	OK	138.529	40.967	-1.75766	-2.94714	5e-05	0.000641676	yes
XLOC_007637	Stfa1	chr16:36277147-36285371	WT	KO	OK	29.8958	5.79109	-2.36804	-2.46057	0.00175	0.0137505	yes
XLOC_007641	Hcls1	chr16:36934982-36963214	WT	KO	OK	187.354	137.406	-0.447316	-1.39153	0.00545	0.0334712	yes
XLOC_007644	Hgd	chr16:37580152-37632026	WT	KO	OK	0	12.2205	inf	nan	5e-05	0.000641676	yes
XLOC_007652	Cd80	chr16:38458932-38486932	WT	KO	OK	14.6106	5.30517	-1.46154	-2.34554	5e-05	0.000641676	yes
XLOC_007671	Ccdc80	chr16:45094052-45127924	WT	KO	OK	3.95634	1.11912	-1.8218	-2.31723	5e-05	0.000641676	yes
XLOC_007672	Atg3	chr16:45158828-45188538	WT	KO	OK	76.0427	35.4245	-1.10206	-3.13031	5e-05	0.000641676	yes
XLOC_007675	Gcsam	chr16:45610439-45622867	WT	KO	OK	3.63446	9.51867	1.38902	2.48674	5e-05	0.000641676	yes
XLOC_007680	Retnla	chr16:48842551-48844461	WT	KO	OK	3.93146	46.5613	3.566	3.82888	5e-05	0.000641676	yes
XLOC_007681	Retnlg	chr16:48872607-48874498	WT	KO	OK	407.116	230.556	-0.820324	-2.43008	5e-05	0.000641676	yes
XLOC_007708	Cggbp1	chr16:64852084-64859491	WT	KO	OK	59.6071	42.9831	-0.471714	-1.47697	0.0024	0.0175915	yes
XLOC_007739	Bach1	chr16:87698953-87733346	WT	KO	OK	50.0517	25.3325	-0.982428	-2.95831	5e-05	0.000641676	yes
XLOC_007754	Ifnar2	chr16:91372782-91405587	WT	KO	OK	81.3651	56.335	-0.53038	-1.32193	0.0078	0.0440283	yes
XLOC_007755	Il10rb	chr16:91406234-91425834	WT	KO	OK	93.1703	65.3084	-0.512601	-1.54048	0.00155	0.012418	yes
XLOC_007758	Ifngr2	chr16:91547093-91564007	WT	KO	OK	84.5803	45.9358	-0.880703	-2.60367	5e-05	0.000641676	yes
XLOC_007770	Dopey2	chr16:93711906-93810588	WT	KO	OK	33.9405	24.0378	-0.497703	-1.30619	0.00285	0.0200885	yes
XLOC_007778	Ets2	chr16:95702406-95721049	WT	KO	OK	77.6793	18.2978	-2.08586	-5.97434	5e-05	0.000641676	yes
XLOC_007786	Mefv	chr16:3707214-3718124	WT	KO	OK	38.903	8.48437	-2.197	-5.02113	5e-05	0.000641676	yes
XLOC_007789	Nlrc3	chr16:3946932-3976632	WT	KO	OK	12.8913	19.9822	0.632318	1.68972	0.00095	0.00823981	yes
XLOC_007796	Tfap4	chr16:4544660-4559720	WT	KO	OK	7.79806	12.8983	0.725992	1.35908	0.0075	0.0427508	yes
XLOC_007813	Carhsp1	chr16:8658586-8672153	WT	KO	OK	130.925	87.3251	-0.58427	-1.77542	0.0002	0.00223158	yes
XLOC_007820	Socs1	chr16:10783808-10785536	WT	KO	OK	12.5812	21.7909	0.792451	1.40953	0.00615	0.0368866	yes
XLOC_007825	Litaf	chr16:10959272-10993121	WT	KO	OK	169.127	94.3472	-0.842052	-2.57338	5e-05	0.000641676	yes
XLOC_007843	2310008H04Rik	chr16:15887285-16146833	WT	KO	OK	25.401	12.2179	-1.05589	-1.89074	5e-05	0.000641676	yes
XLOC_007845	Fgd4	chr16:16421977-16560196	WT	KO	OK	27.147	10.1348	-1.42148	-3.4201	5e-05	0.000641676	yes
XLOC_007868	Slc25a1	chr16:17925210-17928219	WT	KO	OK	16.6301	26.566	0.675786	1.51174	0.0025	0.0181555	yes
XLOC_007874	Tango2	chr16:18300824-18343932	WT	KO	OK	18.6537	32.6854	0.809179	1.82392	0.0004	0.00404922	yes
XLOC_007878	Gp1bb,Sept5	chr16:18620318-18629938	WT	KO	OK	66.2777	117.103	0.82118	2.3709	5e-05	0.000641676	yes
XLOC_007889	A930003A15Rik	chr16:19876567-19884274	WT	KO	OK	4.30641	12.6338	1.55273	1.89957	0.00065	0.00604692	yes
XLOC_007903	2510009E07Rik	chr16:21649044-21694665	WT	KO	OK	4.23616	7.0046	0.725546	1.54202	0.00285	0.0200885	yes
XLOC_007904	Ehhadh	chr16:21761284-21787834	WT	KO	OK	3.5188	9.47023	1.42831	2.42997	5e-05	0.000641676	yes
XLOC_007910	Dgkg	chr16:22466568-22657231	WT	KO	OK	9.43395	4.80953	-0.971966	-2.2022	5e-05	0.000641676	yes
XLOC_007918	Bcl6	chr16:23965051-23988612	WT	KO	OK	73.3953	36.0872	-1.0242	-3.05104	5e-05	0.000641676	yes
XLOC_007945	Pak2	chr16:32017862-32079273	WT	KO	OK	90.9517	58.2026	-0.644018	-2.00651	5e-05	0.000641676	yes
XLOC_007947	Lrrc33	chr16:32142824-32165476	WT	KO	OK	74.3796	50.4731	-0.559392	-1.73537	0.00055	0.00524952	yes
XLOC_007989	Arhgap31	chr16:38598342-38713035	WT	KO	OK	20.92	12.1881	-0.779412	-2.30817	5e-05	0.000641676	yes
XLOC_008000	Gramd1c	chr16:43980349-44027945	WT	KO	OK	3.63758	8.44145	1.21451	2.19626	5e-05	0.000641676	yes
XLOC_008001	Atp6v1a	chr16:44085403-44139019	WT	KO	OK	46.4914	23.9541	-0.956695	-2.82004	5e-05	0.000641676	yes
XLOC_008002	Sidt1	chr16:44240179-44332838	WT	KO	OK	25.3867	39.6762	0.644201	1.91808	0.0001	0.00120481	yes
XLOC_008006	Slc35a5	chr16:45139572-45158673	WT	KO	OK	43.9633	16.4291	-1.42005	-4.04009	5e-05	0.000641676	yes
XLOC_008023	5330426P16Rik	chr16:50726750-50732773	WT	KO	OK	16.2113	9.3569	-0.792899	-1.49096	0.0036	0.0242879	yes
XLOC_008024	Alcam	chr16:52248995-52452997	WT	KO	OK	21.587	12.5333	-0.784395	-2.18758	5e-05	0.000641676	yes
XLOC_008027	Nfkbiz	chr16:55811376-55838641	WT	KO	OK	33.2874	19.3306	-0.784095	-2.18307	5e-05	0.000641676	yes
XLOC_008038	Tbc1d23	chr16:57168863-57231466	WT	KO	OK	31.1665	18.5662	-0.747315	-2.10416	5e-05	0.000641676	yes
XLOC_008088	Samsn1	chr16:75858793-75909266	WT	KO	OK	93.3488	50.1634	-0.895996	-2.64218	5e-05	0.000641676	yes
XLOC_008092	Btg3	chr16:78359859-78376785	WT	KO	OK	86.8778	59.9149	-0.536073	-1.51665	0.00205	0.0155108	yes
XLOC_008097	App	chr16:84954435-85173707	WT	KO	OK	85.4589	31.2002	-1.45367	-4.0505	5e-05	0.000641676	yes
XLOC_008132	Tiam1	chr16:89787110-89974699	WT	KO	OK	10.2823	5.21297	-0.97998	-2.14753	5e-05	0.000641676	yes
XLOC_008137	Synj1	chr16:90936096-91044379	WT	KO	OK	31.1803	15.8296	-0.978012	-2.20728	5e-05	0.000641676	yes
XLOC_008140	Tmem50b	chr16:91574507-91597680	WT	KO	OK	86.2109	46.3882	-0.894111	-2.64986	5e-05	0.000641676	yes
XLOC_008180	Zdhhc14	chr17:5492599-5753891	WT	KO	OK	3.227	6.26538	0.957208	1.55686	0.00275	0.0195461	yes
XLOC_008185	Tulp4	chr17:6106829-6240637	WT	KO	OK	12.3075	17.1116	0.475431	1.43125	0.004	0.0262789	yes
XLOC_008189	Sytl3	chr17:6673609-6738044	WT	KO	OK	15.8381	29.6145	0.902904	2.1513	5e-05	0.000641676	yes
XLOC_008192	Rps6ka2	chr17:7170114-7303316	WT	KO	OK	10.4785	6.00119	-0.804107	-1.91103	0.0001	0.00120481	yes
XLOC_008210	Plg	chr17:12378608-12419384	WT	KO	OK	0.294679	13.9726	5.56731	4.74176	0.0003	0.00317085	yes
XLOC_008244	Fpr2	chr17:17887823-17893952	WT	KO	OK	102.629	38.1977	-1.42588	-3.69729	5e-05	0.000641676	yes
XLOC_008281	Zfp760	chr17:21707740-21725636	WT	KO	OK	5.09218	8.36825	0.716641	1.49651	0.0038	0.0253119	yes
XLOC_008319	Msrb1	chr17:24736641-24742778	WT	KO	OK	289.182	150.799	-0.93935	-2.82817	5e-05	0.000641676	yes
XLOC_008322	Hagh	chr17:24850489-24864450	WT	KO	OK	288.351	197.525	-0.545795	-1.67672	0.0012	0.0100218	yes
XLOC_008338	Tpsb2	chr17:25366332-25368092	WT	KO	OK	0	6.60828	inf	nan	5e-05	0.000641676	yes
XLOC_008351	0610011F06Rik	chr17:25875499-25877163	WT	KO	OK	18.2322	36.5078	1.00172	1.73509	0.0009	0.00789936	yes
XLOC_008352	Tmem8	chr17:26113315-26123253	WT	KO	OK	21.2668	14.3783	-0.564707	-1.50289	0.00305	0.0211866	yes
XLOC_008368	Pacsin1	chr17:27655681-27711106	WT	KO	OK	9.49533	15.0716	0.666547	1.35215	0.00705	0.0409264	yes
XLOC_008371	Anks1	chr17:27909339-28062636	WT	KO	OK	24.8042	15.9022	-0.641359	-1.86148	0.00025	0.00270461	yes
XLOC_008375	Ppard	chr17:28232753-28301469	WT	KO	OK	25.1257	13.9504	-0.848859	-2.20509	5e-05	0.000641676	yes
XLOC_008382	Mapk14	chr17:28691341-28748405	WT	KO	OK	119.737	75.4035	-0.667172	-2.06819	5e-05	0.000641676	yes
XLOC_008383	Mapk13	chr17:28769316-28778704	WT	KO	OK	29.4179	7.78539	-1.91785	-3.22771	5e-05	0.000641676	yes
XLOC_008387	Kctd20	chr17:28953215-28967937	WT	KO	OK	80.9029	52.2198	-0.631595	-1.91885	5e-05	0.000641676	yes
XLOC_008390	Rab44	chr17:29135055-29148976	WT	KO	OK	60.8353	23.044	-1.40052	-3.94264	5e-05	0.000641676	yes
XLOC_008392	Pi16	chr17:29318881-29328902	WT	KO	OK	98.698	32.3955	-1.60723	-4.50131	5e-05	0.000641676	yes
XLOC_008394	Pim1	chr17:29491044-29495459	WT	KO	OK	136.386	97.4027	-0.485666	-1.49969	0.00275	0.0195461	yes
XLOC_008399	Dnahc8	chr17:30626935-30875264	WT	KO	OK	4.02433	7.49443	0.897071	2.44552	5e-05	0.000641676	yes
XLOC_008407	Pknox1	chr17:31564772-31607693	WT	KO	OK	31.4931	21.7407	-0.534636	-1.58622	0.00165	0.0130766	yes
XLOC_008413	Cyp4f16	chr17:32536628-32551797	WT	KO	OK	16.9736	10.7569	-0.658033	-1.37426	0.00675	0.0396019	yes
XLOC_008426	Myo1f	chr17:33555706-33607764	WT	KO	OK	135.333	66.976	-1.01479	-3.02438	5e-05	0.000641676	yes
XLOC_008428	Pram1	chr17:33638055-33645706	WT	KO	OK	85.3003	25.5159	-1.74116	-4.64019	5e-05	0.000641676	yes
XLOC_008457	Gpsm3	chr17:34589805-34591754	WT	KO	OK	157.335	105.171	-0.58111	-1.76954	0.00025	0.00270461	yes
XLOC_008458	Pbx2	chr17:34592470-34597341	WT	KO	OK	66.727	38.4523	-0.795201	-2.36976	5e-05	0.000641676	yes
XLOC_008467	Zbtb12	chr17:34894558-34896844	WT	KO	OK	6.27258	11.2943	0.848464	1.39756	0.0076	0.0430979	yes
XLOC_008478	Ly6g6c	chr17:35067324-35070048	WT	KO	OK	45.6041	89.0748	0.965855	2.40919	5e-05	0.000641676	yes
XLOC_008488	H2-D1,H2-L	chr17:35263093-35267497	WT	KO	OK	272.357	196.256	-0.472763	-1.45109	0.00275	0.0195461	yes
XLOC_008495	H2-Q10	chr17:35470088-35474563	WT	KO	OK	123.995	55.4102	-1.16205	-3.30687	5e-05	0.000641676	yes
XLOC_008503	Ier3	chr17:35821712-35822911	WT	KO	OK	27.1906	8.53798	-1.67114	-2.62046	5e-05	0.000641676	yes
XLOC_008504	Flot1	chr17:35823356-35832787	WT	KO	OK	89.7181	56.3713	-0.670439	-1.95294	0.00015	0.0017388	yes
XLOC_008521	Trim10	chr17:36869573-36877833	WT	KO	OK	200.336	139.453	-0.522641	-1.56736	0.0019	0.0147608	yes
XLOC_008569	Tnfrsf21	chr17:43016554-43089188	WT	KO	OK	28.0233	10.5145	-1.41425	-3.53351	5e-05	0.000641676	yes
XLOC_008572	Pla2g7	chr17:43568450-43612201	WT	KO	OK	165.175	72.2023	-1.19388	-3.15285	5e-05	0.000641676	yes
XLOC_008575	Enpp5	chr17:44078845-44086561	WT	KO	OK	3.63515	7.89207	1.11839	1.76243	0.00065	0.00604692	yes
XLOC_008590	Zfp318	chr17:46383765-46420918	WT	KO	OK	32.3707	44.606	0.462548	1.33604	0.00765	0.0432924	yes
XLOC_008612	Trem1	chr17:48232738-48246924	WT	KO	OK	89.9655	19.7725	-2.18587	-5.98816	5e-05	0.000641676	yes
XLOC_008613	Trem3	chr17:48247728-48258847	WT	KO	OK	82.75	29.0751	-1.50898	-3.50151	5e-05	0.000641676	yes
XLOC_008616	B430306N03Rik	chr17:48316161-48326511	WT	KO	OK	54.5881	17.2072	-1.66557	-4.51826	5e-05	0.000641676	yes
XLOC_008617	Trem2	chr17:48346400-48352276	WT	KO	OK	10.603	4.93294	-1.10395	-1.38756	0.0071	0.0410437	yes
XLOC_008622	Mocs1	chr17:49428363-49455430	WT	KO	OK	40.5987	26.1144	-0.636587	-1.78651	0.00045	0.00445714	yes
XLOC_008628	Rab5a	chr17:53479233-53539451	WT	KO	OK	47.2323	34.2764	-0.462556	-1.306	0.0092	0.0498138	yes
XLOC_008629	Kat2b	chr17:53566970-53672721	WT	KO	OK	30.2182	20.1817	-0.582369	-1.69231	0.0008	0.00718761	yes
XLOC_008634	Ebi3	chr17:55952622-55957022	WT	KO	OK	48.3014	19.0733	-1.34051	-2.81905	5e-05	0.000641676	yes
XLOC_008639	Chaf1a	chr17:56040415-56068026	WT	KO	OK	2.26426	4.86737	1.1041	1.6438	0.00255	0.0184336	yes
XLOC_008644	Uhrf1	chr17:56303336-56323486	WT	KO	OK	4.0045	8.65618	1.11211	2.04855	0.0003	0.00317085	yes
XLOC_008660	Vav1	chr17:57279099-57329236	WT	KO	OK	77.9591	56.8293	-0.456083	-1.43513	0.0042	0.0272358	yes
XLOC_008661	Emr1	chr17:57358685-57483529	WT	KO	OK	46.9825	28.4871	-0.721814	-2.10189	5e-05	0.000641676	yes
XLOC_008677	Myom1	chr17:71019556-71126856	WT	KO	OK	3.24063	5.94761	0.876034	1.72167	0.00105	0.00897302	yes
XLOC_008689	Ehd3	chr17:73804840-73832093	WT	KO	OK	20.648	29.5362	0.516484	1.47012	0.003	0.0209184	yes
XLOC_008692	Yipf4	chr17:74489492-74500277	WT	KO	OK	92.0748	65.3915	-0.493702	-1.48894	0.00245	0.0178748	yes
XLOC_008705	Galm	chr17:80127470-80185032	WT	KO	OK	14.1472	7.59612	-0.897182	-1.71783	0.00105	0.00897302	yes
XLOC_008716	Dync2li1	chr17:84626498-84655564	WT	KO	OK	6.46252	2.394	-1.43267	-1.58044	0.0032	0.0220894	yes
XLOC_008726	Cript	chr17:87025560-87035808	WT	KO	OK	143.891	98.3089	-0.549587	-1.62887	0.00095	0.00823981	yes
XLOC_008728	Ttc7	chr17:87282885-87381770	WT	KO	OK	99.4701	62.2931	-0.67519	-2.06922	0.0001	0.00120481	yes
XLOC_008733	Foxn2	chr17:88440711-88490533	WT	KO	OK	33.8485	22.3626	-0.598004	-1.81233	0.00015	0.0017388	yes
XLOC_008735	Ston1	chr17:88626554-88645724	WT	KO	OK	1.55993	9.52426	2.61013	3.61982	5e-05	0.000641676	yes
XLOC_008742	Gm20939	chr17:94864917-94878321	WT	KO	OK	3.91669	7.14805	0.867913	1.36943	0.0087	0.0478826	yes
XLOC_008775	Slc22a1	chr17:12648874-12675838	WT	KO	OK	0	4.09142	inf	nan	5e-05	0.000641676	yes
XLOC_008776	Igf2r	chr17:12682405-12868143	WT	KO	OK	11.9725	16.3434	0.448984	1.34225	0.00745	0.0425979	yes
XLOC_008803	Lnpep	chr17:17527722-17624489	WT	KO	OK	63.8127	45.8679	-0.476359	-1.48143	0.0029	0.0203369	yes
XLOC_008805	Fpr1	chr17:17876470-17883939	WT	KO	OK	110.671	32.7249	-1.75782	-4.45149	5e-05	0.000641676	yes
XLOC_008828	Zfp40	chr17:23173868-23193228	WT	KO	OK	1.67563	3.7254	1.1527	1.66135	0.00285	0.0200885	yes
XLOC_008833	Mmp25	chr17:23629457-23645269	WT	KO	OK	23.6153	8.28169	-1.51173	-3.5059	5e-05	0.000641676	yes
XLOC_008850	Atp6v0c	chr17:24163864-24169429	WT	KO	OK	210.093	139.03	-0.595637	-1.81203	0.00045	0.00445714	yes
XLOC_008880	Baiap3	chr17:25240169-25256364	WT	KO	OK	6.41525	12.3252	0.942034	2.05036	0.00015	0.0017388	yes
XLOC_008906	Itfg3	chr17:26212691-26244242	WT	KO	OK	37.126	24.0625	-0.625642	-1.7368	0.00035	0.00362973	yes
XLOC_008907	Dusp1	chr17:26505590-26508472	WT	KO	OK	201.304	71.6326	-1.49069	-4.49678	5e-05	0.000641676	yes
XLOC_008925	Fkbp5	chr17:28399094-28486112	WT	KO	OK	46.0588	62.4199	0.438528	1.30297	0.00895	0.0487715	yes
XLOC_008930	Stk38	chr17:28970884-29007937	WT	KO	OK	103.695	75.5375	-0.45708	-1.43365	0.0044	0.0282009	yes
XLOC_008933	Ppil1	chr17:29250834-29263971	WT	KO	OK	46.8272	72.9854	0.640262	1.70637	0.00055	0.00524952	yes
XLOC_008949	Cbs	chr17:31612622-31637205	WT	KO	OK	0	7.87655	inf	nan	0.00195	0.014887	yes
XLOC_008951	Sik1	chr17:31844249-31855792	WT	KO	OK	48.9631	25.6461	-0.932955	-2.82604	5e-05	0.000641676	yes
XLOC_008977	2014-03-02	chr17:33685691-33718677	WT	KO	OK	391.229	279.807	-0.483579	-1.41279	0.0048	0.0302373	yes
XLOC_008979	Angptl4	chr17:33774899-33781575	WT	KO	OK	1.65633	4.85497	1.55147	1.72871	0.0026	0.0186969	yes
XLOC_009002	Ppt2	chr17:34616661-34627097	WT	KO	OK	40.6535	24.8421	-0.710593	-1.77073	0.00045	0.00445714	yes
XLOC_009003	C4b	chr17:34728380-34743897	WT	KO	OK	1.21368	9.26579	2.93253	4.17097	5e-05	0.000641676	yes
XLOC_009008	Cfb	chr17:34856373-34862514	WT	KO	OK	3.61772	10.5526	1.54445	2.52214	5e-05	0.000641676	yes
XLOC_009018	Ly6g6f	chr17:35080537-35085595	WT	KO	OK	41.0318	86.3619	1.07365	2.72424	5e-05	0.000641676	yes
XLOC_009023	Aif1	chr17:35170991-35176001	WT	KO	OK	11.3713	4.35185	-1.3857	-1.53154	0.0057	0.0346973	yes
XLOC_009024	Lst1	chr17:35185094-35188440	WT	KO	OK	283.643	165.268	-0.779271	-1.93375	0.00015	0.0017388	yes
XLOC_009047	H2-T10	chr17:36115870-36121444	WT	KO	OK	8.55468	13.924	0.70279	1.53946	0.003	0.0209184	yes
XLOC_009105	Ankrd66	chr17:43534173-43543639	WT	KO	OK	6.33887	2.33152	-1.44295	-1.58946	0.0038	0.0253119	yes
XLOC_009106	1700071M16Rik	chr17:43568450-43612201	WT	KO	OK	52.5539	15.9314	-1.72192	-1.7516	0.00085	0.00752643	yes
XLOC_009110	Runx2	chr17:44495986-45119284	WT	KO	OK	15.867	9.12533	-0.798085	-1.88873	0.0002	0.00223158	yes
XLOC_009115	Hsp90ab1	chr17:45567777-45573261	WT	KO	OK	239.45	176.47	-0.440302	-1.31764	0.0089	0.0486433	yes
XLOC_009121	Vegfa	chr17:46016992-46032377	WT	KO	OK	6.70238	2.55778	-1.38978	-2.11139	0.0002	0.00223158	yes
XLOC_009137	Gnmt	chr17:46725663-46729165	WT	KO	OK	2.07425	35.6834	4.10459	4.46516	5e-05	0.000641676	yes
XLOC_009152	9830107B12Rik	chr17:48125604-48146307	WT	KO	OK	15.2481	3.29229	-2.21146	-4.06612	5e-05	0.000641676	yes
XLOC_009153	A530064D06Rik	chr17:48151895-48167257	WT	KO	OK	47.0454	10.28	-2.19421	-4.62147	5e-05	0.000641676	yes
XLOC_009156	Tspo2	chr17:48448434-48451501	WT	KO	OK	205.86	139.256	-0.563927	-1.6689	0.0009	0.00789936	yes
XLOC_009181	Lrg1	chr17:56119677-56121946	WT	KO	OK	163.622	45.2338	-1.85489	-4.96139	5e-05	0.000641676	yes
XLOC_009182	Sema6b	chr17:56123084-56140343	WT	KO	OK	18.1225	3.17869	-2.51128	-4.58802	5e-05	0.000641676	yes
XLOC_009203	Slc25a23	chr17:57043710-57059863	WT	KO	OK	8.43337	12.9426	0.617951	1.39927	0.00665	0.0390985	yes
XLOC_009208	Tnfsf14	chr17:57189491-57194186	WT	KO	OK	74.0369	38.2775	-0.951747	-2.65749	5e-05	0.000641676	yes
XLOC_009209	C3	chr17:57203972-57228136	WT	KO	OK	73.7363	37.4537	-0.977267	-2.81495	5e-05	0.000641676	yes
XLOC_009221	Rab31	chr17:65651725-65772752	WT	KO	OK	57.0288	19.5104	-1.54745	-4.34022	5e-05	0.000641676	yes
XLOC_009234	Myl12b	chr17:70973962-70990516	WT	KO	OK	216.733	146.218	-0.567794	-1.7144	0.00085	0.00752643	yes
XLOC_009236	Emilin2	chr17:71252175-71310965	WT	KO	OK	130.314	46.0426	-1.50095	-4.30798	5e-05	0.000641676	yes
XLOC_009245	Xdh	chr17:73883907-73950182	WT	KO	OK	86.3822	37.1192	-1.21857	-3.53043	5e-05	0.000641676	yes
XLOC_009247	Memo1	chr17:74200699-74294863	WT	KO	OK	157.557	98.9041	-0.671768	-2.04274	5e-05	0.000641676	yes
XLOC_009258	Cdc42ep3	chr17:79334024-79355091	WT	KO	OK	43.4527	28.6246	-0.602193	-1.61701	0.0009	0.00789936	yes
XLOC_009263	Hnrpll	chr17:80029486-80062334	WT	KO	OK	20.6201	11.7183	-0.815287	-2.00004	0.0001	0.00120481	yes
XLOC_009275	Haao	chr17:83831353-83846790	WT	KO	OK	54.5485	77.5165	0.506962	1.39037	0.0053	0.0327507	yes
XLOC_009276	Zfp36l2	chr17:84183927-84187947	WT	KO	OK	158.187	110.525	-0.517261	-1.56492	0.0023	0.0170512	yes
XLOC_009292	Calm2	chr17:87433400-87446935	WT	KO	OK	177.617	130.834	-0.441029	-1.35476	0.0063	0.0375412	yes
XLOC_009308	Svil	chr18:5046588-5119293	WT	KO	OK	52.2148	23.0014	-1.18273	-3.47654	5e-05	0.000641676	yes
XLOC_009324	Riok3	chr18:12128849-12157367	WT	KO	OK	219.222	133.068	-0.72023	-2.02682	0.0001	0.00120481	yes
XLOC_009356	Mocos	chr18:24653690-24701556	WT	KO	OK	26.0309	8.25096	-1.65759	-3.67295	5e-05	0.000641676	yes
XLOC_009384	Egr1	chr18:34861206-34864956	WT	KO	OK	12.2816	7.09921	-0.790766	-1.63246	0.0011	0.009328	yes
XLOC_009438	Arhgap26	chr18:38993144-39376285	WT	KO	OK	25.1742	17.7234	-0.506289	-1.55625	0.0021	0.0158131	yes
XLOC_009489	Lmnb1	chr18:56707812-56753424	WT	KO	OK	89.5629	37.1185	-1.27076	-3.81066	5e-05	0.000641676	yes
XLOC_009495	Slc12a2	chr18:57878677-57946821	WT	KO	OK	5.29047	7.98271	0.593483	1.43621	0.0041	0.0267446	yes
XLOC_009503	Iigp1	chr18:60376028-60392629	WT	KO	OK	4.36663	11.1557	1.35319	2.46073	5e-05	0.000641676	yes
XLOC_009512	Csf1r	chr18:61105571-61131139	WT	KO	OK	118.783	58.7819	-1.01488	-3.01633	5e-05	0.000641676	yes
XLOC_009533	Pmaip1	chr18:66458603-66465558	WT	KO	OK	27.0528	15.1485	-0.836602	-2.11324	5e-05	0.000641676	yes
XLOC_009559	Rpl17	chr18:75000476-75003381	WT	KO	OK	308.33	220.476	-0.483858	-1.47588	0.00325	0.0223925	yes
XLOC_009575	Pstpip2	chr18:77794549-77882879	WT	KO	OK	43.1502	13.7561	-1.64929	-3.97133	5e-05	0.000641676	yes
XLOC_009579	Pqlc1	chr18:80255244-80292724	WT	KO	OK	45.6779	24.9248	-0.873917	-2.29617	5e-05	0.000641676	yes
XLOC_009580	Mbp	chr18:82475122-82585637	WT	KO	OK	91.0953	66.1295	-0.462084	-1.31937	0.0084	0.0465335	yes
XLOC_009582	Zfp516	chr18:82910878-83005314	WT	KO	OK	13.9026	5.71773	-1.28184	-3.33391	5e-05	0.000641676	yes
XLOC_009629	B4galt6	chr18:20684598-20746404	WT	KO	OK	8.04456	1.94581	-2.04764	-3.65827	5e-05	0.000641676	yes
XLOC_009649	Proc	chr18:32123125-32139570	WT	KO	OK	0	8.96395	inf	nan	0.00195	0.014887	yes
XLOC_009651	Gypc	chr18:32528319-32560034	WT	KO	OK	30.1272	44.5606	0.564705	1.57128	0.00175	0.0137505	yes
XLOC_009658	Fam13b	chr18:34409422-34506823	WT	KO	OK	61.9572	44.8489	-0.466199	-1.40105	0.00565	0.0344691	yes
XLOC_009682	Cd14	chr18:36725066-36726654	WT	KO	OK	67.2534	14.193	-2.24443	-4.8419	5e-05	0.000641676	yes
XLOC_009688	Diap1	chr18:37844824-37935411	WT	KO	OK	99.7281	63.2921	-0.655975	-2.0248	5e-05	0.000641676	yes
XLOC_009691	Arap3	chr18:37972622-37998969	WT	KO	OK	55.619	19.6686	-1.49968	-4.33319	5e-05	0.000641676	yes
XLOC_009695	Gnpda1	chr18:38327536-38338993	WT	KO	OK	27.5926	16.4013	-0.750467	-1.8471	0.0002	0.00223158	yes
XLOC_009698	Nr3c1	chr18:39410544-39487245	WT	KO	OK	56.6912	38.2903	-0.566147	-1.76666	0.00025	0.00270461	yes
XLOC_009720	Fem1c	chr18:46504605-46525971	WT	KO	OK	37.8351	23.9634	-0.65889	-1.87406	0.0001	0.00120481	yes
XLOC_009721	Ticam2	chr18:46558230-46574533	WT	KO	OK	9.2106	4.84779	-0.925967	-1.74088	0.00045	0.00445714	yes
XLOC_009723	Cdo1	chr18:46713204-46728342	WT	KO	OK	1.37587	22.0899	4.00497	4.37036	5e-05	0.000641676	yes
XLOC_009732	Ppic	chr18:53406340-53418007	WT	KO	OK	3.87494	14.1919	1.87282	2.51385	5e-05	0.000641676	yes
XLOC_009735	Aldh7a1	chr18:56525735-56587712	WT	KO	OK	2.02207	7.64794	1.91924	1.7109	0.0067	0.0393505	yes
XLOC_009746	Ndst1	chr18:60685975-60713389	WT	KO	OK	57.1824	32.643	-0.808799	-2.4707	5e-05	0.000641676	yes
XLOC_009754	Arhgef37	chr18:61493793-61536536	WT	KO	OK	17.8829	5.25727	-1.7662	-3.50961	5e-05	0.000641676	yes
XLOC_009770	Fech	chr18:64456549-64489066	WT	KO	OK	326.642	211.519	-0.626926	-1.67829	0.00075	0.00681616	yes
XLOC_009812	Slc14a1	chr18:78100090-78142119	WT	KO	OK	11.3261	21.9014	0.951372	2.4673	5e-05	0.000641676	yes
XLOC_009851	Cdk2ap2	chr19:4097350-4099017	WT	KO	OK	229.688	142.638	-0.687318	-2.06383	5e-05	0.000641676	yes
XLOC_009861	Pcx	chr19:4510471-4621752	WT	KO	OK	3.18836	7.15484	1.1661	2.14311	5e-05	0.000641676	yes
XLOC_009884	Ap5b1	chr19:5568073-5571261	WT	KO	OK	20.1831	13.8057	-0.547884	-1.39175	0.00565	0.0344691	yes
XLOC_009886	Rela	chr19:5637489-5648130	WT	KO	OK	72.8717	53.4592	-0.446919	-1.37688	0.0052	0.0322593	yes
XLOC_009890	Slc25a45	chr19:5878465-5885768	WT	KO	OK	54.8727	37.9537	-0.531848	-1.47422	0.0033	0.0226803	yes
XLOC_009893	Fau	chr19:6057887-6059524	WT	KO	OK	411.753	294.199	-0.484985	-1.4546	0.0038	0.0253119	yes
XLOC_009904	Ehd1	chr19:6276895-6300096	WT	KO	OK	95.561	61.9487	-0.625348	-1.92211	0.00015	0.0017388	yes
XLOC_009909	Pygm	chr19:6384428-6398459	WT	KO	OK	5.5737	11.7771	1.07928	2.08203	5e-05	0.000641676	yes
XLOC_009922	Pla2g16	chr19:7557458-7588545	WT	KO	OK	63.4279	44.9117	-0.498026	-1.52798	0.002	0.0152055	yes
XLOC_009949	Fth1	chr19:9980599-9985111	WT	KO	OK	413.597	295.578	-0.484684	-1.50004	0.0024	0.0175915	yes
XLOC_009961	Slc15a3	chr19:10842543-10869779	WT	KO	OK	73.7551	19.4829	-1.92053	-4.74762	5e-05	0.000641676	yes
XLOC_009984	Mpeg1	chr19:12460778-12465285	WT	KO	OK	167.076	75.3076	-1.14963	-3.22543	5e-05	0.000641676	yes
XLOC_009985	Fam111a	chr19:12573524-12596566	WT	KO	OK	93.6859	65.3244	-0.520211	-1.61642	0.00085	0.00752643	yes
XLOC_009987	Glyat	chr19:12633307-12651737	WT	KO	OK	0	5.48056	inf	nan	5e-05	0.000641676	yes
XLOC_009990	Keg1	chr19:12695789-12719896	WT	KO	OK	0	4.47035	inf	nan	5e-05	0.000641676	yes
XLOC_010031	Aldh1a1	chr19:20601981-20643462	WT	KO	OK	255.42	164.295	-0.636585	-1.92822	5e-05	0.000641676	yes
XLOC_010032	Zfand5	chr19:21272277-21286840	WT	KO	OK	25.5086	18.1338	-0.492303	-1.50145	0.00225	0.0167368	yes
XLOC_010037	Klf9	chr19:23141225-23166911	WT	KO	OK	4.86186	7.96194	0.71161	1.33461	0.00885	0.0484662	yes
XLOC_010040	Apba1	chr19:23758875-23949597	WT	KO	OK	3.75151	1.70595	-1.1369	-1.91628	0.0006	0.00567273	yes
XLOC_010042	Dock8	chr19:24999528-25202432	WT	KO	OK	76.2523	53.9319	-0.499641	-1.48844	0.0037	0.0248409	yes
XLOC_010068	Mbl2	chr19:30232956-30239682	WT	KO	OK	0	7.67403	inf	nan	5e-05	0.000641676	yes
XLOC_010074	Pten	chr19:32757576-32826160	WT	KO	OK	62.0651	38.8202	-0.676974	-2.03992	0.0002	0.00223158	yes
XLOC_010080	Fas	chr19:34290658-34327770	WT	KO	OK	51.3852	23.9329	-1.10236	-2.22302	5e-05	0.000641676	yes
XLOC_010083	I830012O16Rik	chr19:34607956-34613401	WT	KO	OK	10.097	4.23291	-1.2542	-1.91828	0.0008	0.00718761	yes
XLOC_010092	2014-03-05	chr19:37207544-37224457	WT	KO	OK	132.86	86.5692	-0.617985	-1.61032	0.0012	0.0100218	yes
XLOC_010093	Kif11	chr19:37376402-37421859	WT	KO	OK	2.63808	6.46004	1.29205	2.33902	5e-05	0.000641676	yes
XLOC_010110	Cyp2c29	chr19:39287084-39330713	WT	KO	OK	0	24.1188	inf	nan	5e-05	0.000641676	yes
XLOC_010113	Cyp2c50	chr19:40089678-40113955	WT	KO	OK	0	8.90885	inf	nan	0.00195	0.014887	yes
XLOC_010114	Entpd1	chr19:40659793-40741602	WT	KO	OK	69.3923	25.9554	-1.41874	-4.20809	5e-05	0.000641676	yes
XLOC_010122	Pgam1	chr19:41911870-41918665	WT	KO	OK	101.396	69.1958	-0.551245	-1.65052	0.00125	0.0103298	yes
XLOC_010124	Ubtd1	chr19:41981762-42034641	WT	KO	OK	29.0897	16.4995	-0.818082	-1.76268	0.0007	0.0064414	yes
XLOC_010129	Marveld1	chr19:42147388-42151703	WT	KO	OK	8.37878	13.1717	0.65263	1.44105	0.00505	0.0314527	yes
XLOC_010148	Peo1	chr19:45006557-45012762	WT	KO	OK	5.85931	9.11115	0.636901	1.30222	0.0087	0.0478826	yes
XLOC_010158	Elovl3	chr19:46131898-46148325	WT	KO	OK	0	10.2432	inf	nan	0.00195	0.014887	yes
XLOC_010167	Wbp1l	chr19:46599105-46657389	WT	KO	OK	73.6763	49.9971	-0.559356	-1.72647	0.0006	0.00567273	yes
XLOC_010169	As3mt	chr19:46707442-46741095	WT	KO	OK	17.6903	28.1601	0.670694	1.55222	0.00245	0.0178748	yes
XLOC_010170	Cnnm2	chr19:46761608-46878580	WT	KO	OK	5.333	2.8208	-0.91884	-1.42255	0.007	0.0407434	yes
XLOC_010176	Slk	chr19:47580018-47645246	WT	KO	OK	35.8685	26.6127	-0.430604	-1.32793	0.0066	0.0388459	yes
XLOC_010206	Trub1	chr19:57452905-57491005	WT	KO	OK	4.19016	7.48753	0.837484	1.63111	0.0016	0.0127445	yes
XLOC_010208	Atrnl1	chr19:57611033-58133340	WT	KO	OK	12.6984	5.09645	-1.31708	-3.20816	5e-05	0.000641676	yes
XLOC_010232	Aldh3b1	chr19:3913490-3929716	WT	KO	OK	56.1587	27.1969	-1.04607	-2.72131	5e-05	0.000641676	yes
XLOC_010244	Ankrd13d	chr19:4270179-4283137	WT	KO	OK	19.7415	10.324	-0.935235	-1.96989	0.0001	0.00120481	yes
XLOC_010245	Adrbk1	chr19:4286000-4305955	WT	KO	OK	189.941	128.889	-0.559423	-1.67611	0.00065	0.00604692	yes
XLOC_010265	Pacs1	chr19:5133684-5273119	WT	KO	OK	65.3092	43.5492	-0.58464	-1.82202	0.00045	0.00445714	yes
XLOC_010271	Ccdc85b	chr19:5447697-5457563	WT	KO	OK	3.64793	5.99221	0.716011	1.34497	0.00825	0.046003	yes
XLOC_010280	Ehbp1l1	chr19:5707373-5726317	WT	KO	OK	59.1794	43.4062	-0.447195	-1.28988	0.008	0.0448814	yes
XLOC_010285	Neat1	chr19:5842301-5845478	WT	KO	OK	154.052	113.112	-0.445656	-1.35222	0.00645	0.0382284	yes
XLOC_010289	Cdc42ep2	chr19:5917555-5924816	WT	KO	OK	22.7006	9.56785	-1.24646	-2.25319	0.0001	0.00120481	yes
XLOC_010292	Capn1	chr19:5988544-6018459	WT	KO	OK	108.705	66.6611	-0.705501	-2.14858	5e-05	0.000641676	yes
XLOC_010302	Ccdc88b	chr19:6844622-6858211	WT	KO	OK	56.4636	38.5391	-0.550998	-1.67521	0.00095	0.00823981	yes
XLOC_010303	Prdx5	chr19:6906818-6909645	WT	KO	OK	244.042	163.129	-0.581114	-1.68207	0.00065	0.00604692	yes
XLOC_010314	Stip1	chr19:7020695-7040026	WT	KO	OK	75.2177	53.1764	-0.500286	-1.49789	0.0029	0.0203369	yes
XLOC_010339	Asrgl1	chr19:9111718-9135566	WT	KO	OK	12.4196	18.7806	0.596618	1.34005	0.00895	0.0487715	yes
XLOC_010343	Fads2	chr19:10064163-10101503	WT	KO	OK	7.97614	16.2137	1.02345	1.72048	0.00195	0.014887	yes
XLOC_010352	Dak	chr19:10592196-10604258	WT	KO	OK	5.9418	12.1054	1.02668	1.83339	0.0011	0.009328	yes
XLOC_010357	Tmem132a	chr19:10842543-10869779	WT	KO	OK	8.51789	1.84146	-2.20964	-2.07163	0.00055	0.00524952	yes
XLOC_010372	Ms4a6d	chr19:11586605-11604804	WT	KO	OK	41.0073	14.5914	-1.49076	-2.97106	5e-05	0.000641676	yes
XLOC_010391	Dtx4	chr19:12466335-12501996	WT	KO	OK	10.0022	5.40654	-0.88754	-2.11875	5e-05	0.000641676	yes
XLOC_010414	Gcnt1	chr19:17326140-17372844	WT	KO	OK	53.3524	25.3425	-1.074	-3.17064	5e-05	0.000641676	yes
XLOC_010416	Ostf1	chr19:18580363-18631813	WT	KO	OK	119.085	81.0002	-0.555989	-1.68693	0.00095	0.00823981	yes
XLOC_010418	Anxa1	chr19:20373433-20390671	WT	KO	OK	178.486	92.4539	-0.949001	-2.79832	5e-05	0.000641676	yes
XLOC_010420	Aldh1a7	chr19:20692952-20727556	WT	KO	OK	0.645586	4.94791	2.93814	2.64601	0.00015	0.0017388	yes
XLOC_010422	Gda	chr19:21391306-21472661	WT	KO	OK	217.603	123.098	-0.8219	-2.02166	5e-05	0.000641676	yes
XLOC_010423	1110059E24Rik	chr19:21597312-21652791	WT	KO	OK	40.1563	60.6698	0.595351	1.56168	0.00165	0.0130766	yes
XLOC_010430	Pip5k1b	chr19:24294795-24555827	WT	KO	OK	22.6254	14.1855	-0.673526	-1.35378	0.00745	0.0425979	yes
XLOC_010431	Fam122a	chr19:24294795-24555827	WT	KO	OK	26.4431	13.9681	-0.920756	-1.50445	0.0024	0.0175915	yes
XLOC_010433	Foxd4	chr19:24898964-24901309	WT	KO	OK	15.4612	2.55396	-2.59784	-3.83014	5e-05	0.000641676	yes
XLOC_010461	Ankrd22	chr19:34100942-34166041	WT	KO	OK	23.0131	3.21093	-2.84139	-4.12265	5e-05	0.000641676	yes
XLOC_010462	Acta2	chr19:34240335-34255373	WT	KO	OK	20.7509	3.46167	-2.58363	-4.39692	5e-05	0.000641676	yes
XLOC_010464	Lipa	chr19:34492315-34527474	WT	KO	OK	55.5601	40.5068	-0.455884	-1.39373	0.00525	0.0324964	yes
XLOC_010466	2010002M12Rik	chr19:34617050-34640743	WT	KO	OK	13.7526	2.95871	-2.21667	-3.84945	5e-05	0.000641676	yes
XLOC_010479	Rbp4	chr19:38116619-38125321	WT	KO	OK	0	46.9782	inf	nan	0.00195	0.014887	yes
XLOC_010487	Cyp2c54	chr19:40037939-40073813	WT	KO	OK	0	4.12134	inf	nan	5e-05	0.000641676	yes
XLOC_010488	Cyp2c70	chr19:40153360-40187286	WT	KO	OK	0	10.5319	inf	nan	5e-05	0.000641676	yes
XLOC_010516	Dnmbp	chr19:43846818-43940198	WT	KO	OK	12.6936	6.72678	-0.91611	-2.35292	5e-05	0.000641676	yes
XLOC_010518	Cyp2c44	chr19:44005021-44029247	WT	KO	OK	0.443428	4.85405	3.45242	2.4716	0.00095	0.00823981	yes
XLOC_010519	Erlin1	chr19:44034942-44069785	WT	KO	OK	21.5244	14.4995	-0.56997	-1.48843	0.003	0.0209184	yes
XLOC_010537	Mgea5	chr19:45750258-45783291	WT	KO	OK	73.6204	53.0781	-0.471989	-1.47108	0.0038	0.0253119	yes
XLOC_010548	Nt5c2	chr19:46886830-47024346	WT	KO	OK	28.4833	18.4899	-0.623379	-1.74694	0.0006	0.00567273	yes
XLOC_010553	Sh3pxd2a	chr19:47260173-47464411	WT	KO	OK	11.055	15.2121	0.460513	1.38497	0.00535	0.0329857	yes
XLOC_010557	Itprip	chr19:47894595-47919299	WT	KO	OK	88.3766	43.5108	-1.02229	-3.15361	5e-05	0.000641676	yes
XLOC_010562	5830416P10Rik	chr19:53441211-53464796	WT	KO	OK	17.8698	12.4027	-0.526876	-1.44074	0.00395	0.026028	yes
XLOC_010564	Gpam	chr19:55069733-55099447	WT	KO	OK	3.35717	6.77713	1.01343	1.81237	0.0005	0.00486926	yes
XLOC_010591	Csf2ra	chr19:61224401-61228418	WT	KO	OK	95.6584	48.1976	-0.988931	-2.83596	5e-05	0.000641676	yes
XLOC_010596	Dclre1c	chr2:3424130-3474986	WT	KO	OK	22.7392	13.3521	-0.768117	-1.92982	5e-05	0.000641676	yes
XLOC_010599	Fam107b	chr2:3713457-3782134	WT	KO	OK	160.454	108.685	-0.562006	-1.71663	0.00075	0.00681616	yes
XLOC_010640	Vim	chr2:13574310-13582826	WT	KO	OK	233.066	159.131	-0.550527	-1.70574	0.0003	0.00317085	yes
XLOC_010649	Plxdc2	chr2:16356321-16752115	WT	KO	OK	0.46063	3.98497	3.11289	2.88526	5e-05	0.000641676	yes
XLOC_010661	Gm13375	chr2:20968873-20970348	WT	KO	OK	1.70655	5.09788	1.57881	1.61483	0.0046	0.0291942	yes
XLOC_010667	Apbb1ip	chr2:22774326-22875653	WT	KO	OK	124.477	80.6892	-0.625433	-1.95242	0.00015	0.0017388	yes
XLOC_010674	Il1f9	chr2:24186475-24193567	WT	KO	OK	144.564	41.9445	-1.78515	-4.96974	5e-05	0.000641676	yes
XLOC_010678	Il1rn	chr2:24336859-24351491	WT	KO	OK	72.7287	15.9935	-2.18504	-5.64099	5e-05	0.000641676	yes
XLOC_010682	Pnpla7	chr2:24976032-25054072	WT	KO	OK	48.1968	30.2036	-0.674217	-2.06839	5e-05	0.000641676	yes
XLOC_010685	Nrarp	chr2:25180757-25183332	WT	KO	OK	4.91303	10.1998	1.05386	1.8453	0.00045	0.00445714	yes
XLOC_010730	Olfm1	chr2:28193092-28230736	WT	KO	OK	18.6505	8.4905	-1.1353	-1.7241	0.00045	0.00445714	yes
XLOC_010745	Slc27a4	chr2:29802679-29817522	WT	KO	OK	45.9892	16.5988	-1.47022	-4.16046	5e-05	0.000641676	yes
XLOC_010766	Usp20	chr2:30982278-31022655	WT	KO	OK	5.31373	8.87086	0.739351	1.57259	0.00195	0.014887	yes
XLOC_010769	Ass1	chr2:31470269-31520670	WT	KO	OK	45.8131	74.4875	0.701239	1.95348	0.0001	0.00120481	yes
XLOC_010772	Exosc2	chr2:31670736-31681307	WT	KO	OK	15.6897	24.6105	0.649451	1.40075	0.00615	0.0368866	yes
XLOC_010791	Sh2d3c	chr2:32721054-32755007	WT	KO	OK	117.25	64.0134	-0.873147	-2.58058	5e-05	0.000641676	yes
XLOC_010795	Fam129b	chr2:32876133-32961255	WT	KO	OK	13.2839	5.57781	-1.25191	-2.1902	5e-05	0.000641676	yes
XLOC_010802	Hspa5	chr2:34772089-34776529	WT	KO	OK	128.844	93.1082	-0.46865	-1.45999	0.00345	0.0234915	yes
XLOC_010805	Gsn	chr2:35256358-35307902	WT	KO	OK	185.313	133.123	-0.477205	-1.42484	0.004	0.0262789	yes
XLOC_010806	Dab2ip	chr2:35549533-35730994	WT	KO	OK	10.3152	4.04352	-1.35109	-3.0019	5e-05	0.000641676	yes
XLOC_010836	Nek6	chr2:38511696-38587490	WT	KO	OK	10.196	3.52517	-1.53224	-2.71102	5e-05	0.000641676	yes
XLOC_010868	Upp2	chr2:58755184-58790668	WT	KO	OK	0	4.56832	inf	nan	5e-05	0.000641676	yes
XLOC_010871	Tanc1	chr2:59612043-59846149	WT	KO	OK	3.55822	5.96388	0.745096	1.71918	0.00135	0.0110158	yes
XLOC_010872	2014-03-07	chr2:60209935-60248385	WT	KO	OK	67.6599	44.2197	-0.613614	-1.85812	0.00015	0.0017388	yes
XLOC_010878	Gca	chr2:62664326-62694109	WT	KO	OK	7.30869	4.14138	-0.819501	-1.44678	0.00545	0.0334712	yes
XLOC_010887	Cers6	chr2:68861556-69111290	WT	KO	OK	42.8045	16.0686	-1.41352	-3.91222	5e-05	0.000641676	yes
XLOC_010890	Dhrs9	chr2:69380461-69403086	WT	KO	OK	79.3963	14.5375	-2.44929	-6.39809	5e-05	0.000641676	yes
XLOC_010911	Pdk1	chr2:71873271-71903858	WT	KO	OK	26.3283	39.4536	0.583544	1.78997	0.0003	0.00317085	yes
XLOC_010912	Rapgef4	chr2:71981214-72257474	WT	KO	OK	9.17291	16.4181	0.839833	2.0794	5e-05	0.000641676	yes
XLOC_010941	Ssfa2	chr2:79635424-79672964	WT	KO	OK	26.1012	15.9191	-0.713357	-2.08577	5e-05	0.000641676	yes
XLOC_010954	Ypel4	chr2:84734203-84737877	WT	KO	OK	4.4395	13.3544	1.58885	1.70005	0.00215	0.0161126	yes
XLOC_010955	Ube2l6	chr2:84798827-84810003	WT	KO	OK	442.136	304.858	-0.536353	-1.60208	0.00125	0.0103298	yes
XLOC_010959	Prg2	chr2:84980460-84983632	WT	KO	OK	9.90107	49.2264	2.31378	3.36903	5e-05	0.000641676	yes
XLOC_011052	Sfpi1	chr2:91096796-91115756	WT	KO	OK	183.056	97.9193	-0.902621	-2.72234	5e-05	0.000641676	yes
XLOC_011086	Abtb2	chr2:103566309-103718423	WT	KO	OK	29.0678	15.8568	-0.874318	-2.49107	5e-05	0.000641676	yes
XLOC_011089	Cd59b	chr2:104071009-104084957	WT	KO	OK	11.9179	23.7731	0.996198	1.46733	0.00555	0.0339529	yes
XLOC_011090	Cd59a	chr2:104095800-104115351	WT	KO	OK	38.6826	87.1166	1.17126	3.2154	5e-05	0.000641676	yes
XLOC_011105	Ccdc34	chr2:110017816-110050479	WT	KO	OK	2.05676	4.58325	1.15599	1.41687	0.0064	0.0379933	yes
XLOC_011164	Chac1	chr2:119351241-119354327	WT	KO	OK	19.2635	3.34811	-2.52445	-3.58346	5e-05	0.000641676	yes
XLOC_011165	Chp1	chr2:119547706-119587022	WT	KO	OK	172.773	98.3519	-0.812854	-2.49458	5e-05	0.000641676	yes
XLOC_011166	1700020I14Rik	chr2:119594295-119600744	WT	KO	OK	171.048	122.845	-0.47757	-1.47234	0.00345	0.0234915	yes
XLOC_011167	Nusap1	chr2:119609531-119650160	WT	KO	OK	80.5845	52.5318	-0.617312	-1.86685	0.00025	0.00270461	yes
XLOC_011176	Capn3	chr2:120355308-120504919	WT	KO	OK	11.9185	25.8309	1.11589	1.37921	0.0079	0.0444562	yes
XLOC_011177	Snap23	chr2:120567670-120600722	WT	KO	OK	152.987	94.2996	-0.698082	-2.16472	5e-05	0.000641676	yes
XLOC_011181	Ccndbp1	chr2:121008407-121016912	WT	KO	OK	321.566	198.615	-0.695142	-2.12376	5e-05	0.000641676	yes
XLOC_011193	B2m	chr2:122120107-122186189	WT	KO	OK	429.12	312.33	-0.458308	-1.42332	0.00325	0.0223925	yes
XLOC_011202	AA467197	chr2:122637886-122641076	WT	KO	OK	32.4134	11.0711	-1.5498	-1.1189	0.0026	0.0186969	yes
XLOC_011204	Sqrdl	chr2:122765358-122809551	WT	KO	OK	63.4975	25.1555	-1.33583	-3.37311	5e-05	0.000641676	yes
XLOC_011210	Eid1	chr2:125627446-125724148	WT	KO	OK	37.57	27.0869	-0.47199	-1.32439	0.0069	0.0402677	yes
XLOC_011214	Slc27a2	chr2:126553023-126588243	WT	KO	OK	5.41494	15.5434	1.52129	2.68766	5e-05	0.000641676	yes
XLOC_011219	Tmem127	chr2:127247974-127260764	WT	KO	OK	64.4985	47.2316	-0.449513	-1.4065	0.00525	0.0324964	yes
XLOC_011231	Zc3h6	chr2:128967401-129018563	WT	KO	OK	3.3061	7.40692	1.16374	2.30802	5e-05	0.000641676	yes
XLOC_011239	Sirpa	chr2:129592838-129632228	WT	KO	OK	126.651	46.1951	-1.45505	-4.23403	5e-05	0.000641676	yes
XLOC_011256	Atrn	chr2:130906495-131030326	WT	KO	OK	19.2718	10.3884	-0.891513	-2.59497	5e-05	0.000641676	yes
XLOC_011266	Cds2	chr2:132263256-132312041	WT	KO	OK	81.1549	58.7778	-0.465407	-1.34349	0.00755	0.0429248	yes
XLOC_011304	Rin2	chr2:145786115-145887616	WT	KO	OK	15.6181	6.85264	-1.18849	-2.80634	5e-05	0.000641676	yes
XLOC_011329	Cst7	chr2:150570414-150578944	WT	KO	OK	32.2911	53.33	0.72381	1.64192	0.00135	0.0110158	yes
XLOC_011357	Id1	chr2:152736273-152737410	WT	KO	OK	16.9166	6.38915	-1.40475	-1.8305	0.0012	0.0100218	yes
XLOC_011364	Hck	chr2:153108467-153151441	WT	KO	OK	112.951	67.2995	-0.747035	-2.27007	5e-05	0.000641676	yes
XLOC_011367	Kif3b	chr2:153291415-153333389	WT	KO	OK	26.6285	17.0646	-0.641964	-1.89065	0.00015	0.0017388	yes
XLOC_011368	Asxl1	chr2:153346138-153404007	WT	KO	OK	47.1999	33.3331	-0.50183	-1.55232	0.0024	0.0175915	yes
XLOC_011433	Dhx35	chr2:158794819-158858214	WT	KO	OK	8.09252	12.3329	0.60785	1.34679	0.0075	0.0427508	yes
XLOC_011450	Hnf4a	chr2:163547187-163572907	WT	KO	OK	0	3.7093	inf	nan	5e-05	0.000641676	yes
XLOC_011473	Ube2c	chr2:164769928-164772902	WT	KO	OK	230.909	151.938	-0.603848	-1.81742	0.0003	0.00317085	yes
XLOC_011477	Ctsa	chr2:164830729-164857708	WT	KO	OK	79.3424	55.8373	-0.506864	-1.3127	0.00905	0.0492434	yes
XLOC_011479	Mmp9	chr2:164948250-164955846	WT	KO	OK	222.118	87.4753	-1.34438	-3.78673	5e-05	0.000641676	yes
XLOC_011496	Cebpb	chr2:167688914-167690418	WT	KO	OK	92.4907	33.6449	-1.45892	-3.92618	5e-05	0.000641676	yes
XLOC_011498	Ptpn1	chr2:167932326-167979385	WT	KO	OK	111.92	74.7113	-0.583066	-1.76963	0.0003	0.00317085	yes
XLOC_011509	Fam210b	chr2:172345576-172355749	WT	KO	OK	55.9024	41.3056	-0.436573	-1.32918	0.00685	0.0400394	yes
XLOC_011526	Gnas	chr2:174281236-174346742	WT	KO	OK	408.583	284.254	-0.523448	-1.49851	0.00235	0.0173752	yes
XLOC_011549	Fam217b	chr2:178414533-178422161	WT	KO	OK	22.9106	5.60705	-2.0307	-3.75845	5e-05	0.000641676	yes
XLOC_011557	Osbpl2	chr2:180119365-180162680	WT	KO	OK	42.8238	27.4143	-0.643483	-1.84534	0.00045	0.00445714	yes
XLOC_011571	Slc17a9	chr2:180725338-180742278	WT	KO	OK	15.2071	24.1125	0.665041	1.58634	0.00175	0.0137505	yes
XLOC_011578	Rtel1	chr2:181319723-181356616	WT	KO	OK	10.2814	16.0207	0.639899	1.6507	0.00075	0.00681616	yes
XLOC_011602	Camk1d	chr2:5293456-5714664	WT	KO	OK	30.4707	21.655	-0.492721	-1.52866	0.0017	0.0134054	yes
XLOC_011608	Celf2	chr2:6539698-7396198	WT	KO	OK	53.2197	37.9081	-0.489453	-1.49225	0.0026	0.0186969	yes
XLOC_011614	Itih2	chr2:10094590-10130683	WT	KO	OK	0	6.38756	inf	nan	5e-05	0.000641676	yes
XLOC_011616	Pfkfb3	chr2:11471430-11553929	WT	KO	OK	38.6709	26.2386	-0.559558	-1.70528	0.00085	0.00752643	yes
XLOC_011626	Ptpla	chr2:14026830-14056035	WT	KO	OK	12.6723	27.291	1.10675	1.7688	0.001	0.00861923	yes
XLOC_011635	Pip4k2a	chr2:18842255-18998121	WT	KO	OK	92.0606	65.9171	-0.481931	-1.50233	0.00275	0.0195461	yes
XLOC_011640	Abi1	chr2:22895521-23040240	WT	KO	OK	73.3889	54.1216	-0.439359	-1.35267	0.0064	0.0379933	yes
XLOC_011643	Hnmt	chr2:24002912-24049379	WT	KO	OK	19.9601	3.7995	-2.39324	-3.60998	5e-05	0.000641676	yes
XLOC_011675	Fcna	chr2:25624666-25627974	WT	KO	OK	1.06712	14.0141	3.71508	3.54288	5e-05	0.000641676	yes
XLOC_011686	Card9	chr2:26352311-26359547	WT	KO	OK	59.0328	18.3919	-1.68244	-3.93861	5e-05	0.000641676	yes
XLOC_011691	Notch1	chr2:26457901-26503822	WT	KO	OK	34.2664	19.4217	-0.819128	-2.50244	5e-05	0.000641676	yes
XLOC_011703	Slc2a6	chr2:27021364-27027998	WT	KO	OK	88.5118	22.6654	-1.96538	-5.28179	5e-05	0.000641676	yes
XLOC_011707	Sardh	chr2:27188392-27247303	WT	KO	OK	0.588928	8.20895	3.80103	4.75764	5e-05	0.000641676	yes
XLOC_011710	Fcnb	chr2:28076478-28084878	WT	KO	OK	1.81817	7.3324	2.0118	1.79385	0.0043	0.0277536	yes
XLOC_011719	Ntng2	chr2:29194820-29252993	WT	KO	OK	50.1936	23.1403	-1.11709	-2.78108	5e-05	0.000641676	yes
XLOC_011725	D2Wsu81e	chr2:30171523-30178459	WT	KO	OK	13.2231	20.6703	0.644503	1.34736	0.008	0.0448814	yes
XLOC_011746	Lcn2	chr2:32384636-32387739	WT	KO	OK	286.271	144.265	-0.988656	-2.79738	5e-05	0.000641676	yes
XLOC_011747	Slc25a25	chr2:32414486-32455476	WT	KO	OK	7.91401	12.591	0.669916	1.36632	0.00785	0.0442652	yes
XLOC_011772	AI182371	chr2:35081860-35100685	WT	KO	OK	1.64194	8.33826	2.34435	2.51296	0.00015	0.0017388	yes
XLOC_011773	Rab14	chr2:35180204-35201120	WT	KO	OK	67.2752	50.1697	-0.423259	-1.31351	0.00925	0.0499863	yes
XLOC_011812	Rnd3	chr2:51130438-51149111	WT	KO	OK	10.5607	3.28514	-1.68468	-2.76684	5e-05	0.000641676	yes
XLOC_011825	Cytip	chr2:58129138-58160122	WT	KO	OK	107.569	63.7535	-0.754683	-2.26569	5e-05	0.000641676	yes
XLOC_011832	Cd302	chr2:60251992-60284418	WT	KO	OK	24.1214	11.5315	-1.06474	-1.85167	0.00065	0.00604692	yes
XLOC_011833	Ly75	chr2:60293759-60383231	WT	KO	OK	9.56508	13.7531	0.523908	1.38748	0.00555	0.0339529	yes
XLOC_011836	Rbms1	chr2:60751952-60963204	WT	KO	OK	73.5578	42.3039	-0.798088	-2.37312	5e-05	0.000641676	yes
XLOC_011841	Ifih1	chr2:62595792-62646255	WT	KO	OK	11.5621	7.59407	-0.606462	-1.52201	0.0023	0.0170512	yes
XLOC_011849	Ttc21b	chr2:66184328-66256617	WT	KO	OK	3.00853	5.11054	0.764415	1.36448	0.0082	0.0457937	yes
XLOC_011869	Gpr155	chr2:73341505-73386480	WT	KO	OK	6.82836	12.6052	0.884406	2.13385	5e-05	0.000641676	yes
XLOC_011880	Nfe2l2	chr2:75675518-75704641	WT	KO	OK	90.7691	51.0362	-0.83068	-2.52119	5e-05	0.000641676	yes
XLOC_011883	Ttc30a1	chr2:75979105-75981967	WT	KO	OK	3.43369	1.53622	-1.16037	-1.44833	0.006	0.0362632	yes
XLOC_011909	Serping1	chr2:84765359-84775429	WT	KO	OK	0	11.157	inf	nan	5e-05	0.000641676	yes
XLOC_012070	Nr1h3	chr2:91184060-91195116	WT	KO	OK	2.68629	5.87663	1.12937	1.40823	0.00655	0.0386135	yes
XLOC_012085	Cd82	chr2:93419101-93469874	WT	KO	OK	184.051	116.839	-0.655588	-2.02429	5e-05	0.000641676	yes
XLOC_012097	Rag1	chr2:101638251-101649532	WT	KO	OK	0.689644	4.64342	2.75126	3.93816	5e-05	0.000641676	yes
XLOC_012098	Prr5l	chr2:101714284-101838980	WT	KO	OK	36.9373	13.4445	-1.45806	-3.95431	5e-05	0.000641676	yes
XLOC_012102	Cd44	chr2:102811141-102901665	WT	KO	OK	142.824	74.1437	-0.945842	-2.79874	5e-05	0.000641676	yes
XLOC_012106	Cat	chr2:103453903-103485153	WT	KO	OK	240.835	169.209	-0.509233	-1.50119	0.0025	0.0181555	yes
XLOC_012119	Rcn1	chr2:105385947-105399319	WT	KO	OK	6.45842	13.5993	1.07428	2.2467	0.0001	0.00120481	yes
XLOC_012198	Zfp106	chr2:120506829-120563831	WT	KO	OK	54.4579	35.8921	-0.601474	-1.82017	0.00015	0.0017388	yes
XLOC_012212	Ell3	chr2:121439026-121442601	WT	KO	OK	13.3384	22.6537	0.764156	1.58773	0.0019	0.0147608	yes
XLOC_012235	Atp8b4	chr2:126320972-126491553	WT	KO	OK	33.9019	20.9258	-0.696082	-2.0431	0.0001	0.00120481	yes
XLOC_012236	Hdc	chr2:126593667-126618665	WT	KO	OK	192.746	60.0399	-1.68271	-4.91031	5e-05	0.000641676	yes
XLOC_012240	Sppl2a	chr2:126890394-126933235	WT	KO	OK	44.8695	32.7766	-0.453068	-1.41187	0.0043	0.0277536	yes
XLOC_012241	Ncaph	chr2:127103809-127133954	WT	KO	OK	2.2325	5.43701	1.28415	1.80666	0.0013	0.010671	yes
XLOC_012260	Il1b	chr2:129364579-129375733	WT	KO	OK	267.81	84.9721	-1.65615	-4.85974	5e-05	0.000641676	yes
XLOC_012293	Gpcpd1	chr2:132529082-132578248	WT	KO	OK	109.176	67.7302	-0.688787	-2.11373	5e-05	0.000641676	yes
XLOC_012297	Hao1	chr2:134497360-134554352	WT	KO	OK	0	4.70623	inf	nan	5e-05	0.000641676	yes
XLOC_012298	Tmx4	chr2:134594501-134644121	WT	KO	OK	24.351	16.0176	-0.604328	-1.76422	0.00025	0.00270461	yes
XLOC_012326	Thbd	chr2:148404470-148408188	WT	KO	OK	21.7059	9.2951	-1.22355	-3.06319	5e-05	0.000641676	yes
XLOC_012327	Cd93	chr2:148436650-148443535	WT	KO	OK	26.2121	15.0074	-0.804562	-2.31995	5e-05	0.000641676	yes
XLOC_012331	Cst3	chr2:148871731-148875468	WT	KO	OK	297.618	214.143	-0.474887	-1.4384	0.00355	0.0240536	yes
XLOC_012346	Psmf1	chr2:151716061-151741293	WT	KO	OK	54.1801	38.2264	-0.503193	-1.53599	0.00205	0.0155108	yes
XLOC_012377	Ahcy	chr2:155059311-155074497	WT	KO	OK	29.7979	49.7535	0.739586	2.12209	5e-05	0.000641676	yes
XLOC_012405	Samhd1	chr2:157097528-157135222	WT	KO	OK	177.59	121.932	-0.542471	-1.57797	0.0022	0.0163981	yes
XLOC_012406	Rbl1	chr2:157145893-157204534	WT	KO	OK	13.9637	20.4808	0.552594	1.48715	0.0031	0.0215069	yes
XLOC_012409	Blcap	chr2:157556361-157566361	WT	KO	OK	29.0656	15.815	-0.878017	-2.05882	0.0002	0.00223158	yes
XLOC_012412	Tgm2	chr2:158116404-158146392	WT	KO	OK	39.8165	17.9684	-1.1479	-3.15847	5e-05	0.000641676	yes
XLOC_012414	9430008C03Rik	chr2:158353699-158361522	WT	KO	OK	5.46812	9.42134	0.784887	1.49235	0.0034	0.0232372	yes
XLOC_012417	Mafb	chr2:160363676-160367065	WT	KO	OK	8.11266	4.66506	-0.798278	-1.44858	0.00485	0.0304652	yes
XLOC_012427	Serinc3	chr2:163623272-163645800	WT	KO	OK	229.538	160.513	-0.516044	-1.42917	0.0041	0.0267446	yes
XLOC_012439	Slpi	chr2:164354069-164356507	WT	KO	OK	204.274	118.899	-0.780771	-2.2556	5e-05	0.000641676	yes
XLOC_012469	Prex1	chr2:166566344-166713832	WT	KO	OK	96.4798	65.4107	-0.5607	-1.65508	0.0011	0.009328	yes
XLOC_012478	Fam65c	chr2:167980785-168010593	WT	KO	OK	1.97074	4.69519	1.25244	1.73282	0.00145	0.0117277	yes
XLOC_012488	Zfp217	chr2:170108642-170142675	WT	KO	OK	45.4221	33.5578	-0.436746	-1.35515	0.00755	0.0429248	yes
XLOC_012523	Sycp2	chr2:178345295-178407658	WT	KO	OK	10.3151	1.46967	-2.81119	-4.66255	5e-05	0.000641676	yes
XLOC_012524	Ppp1r3d	chr2:178411206-178414472	WT	KO	OK	41.351	9.06974	-2.18879	-5.1879	5e-05	0.000641676	yes
XLOC_012549	Znf512b	chr2:181569152-181592461	WT	KO	OK	9.77452	16.0929	0.719322	1.37211	0.00865	0.047655	yes
XLOC_012552	Rgs19	chr2:181688422-181693924	WT	KO	OK	110.304	75.6683	-0.543723	-1.62181	0.0012	0.0100218	yes
XLOC_012563	Fabp5	chr3:10012584-10016610	WT	KO	OK	37.5063	18.5882	-1.01275	-1.85262	0.00015	0.0017388	yes
XLOC_012569	Lrrcc1	chr3:14533787-14572658	WT	KO	OK	5.48294	8.68249	0.663161	1.34249	0.00815	0.0455606	yes
XLOC_012573	Car2	chr3:14886425-14900770	WT	KO	OK	261.285	168.174	-0.635666	-1.92081	5e-05	0.000641676	yes
XLOC_012575	Ythdf3	chr3:16183182-16217037	WT	KO	OK	51.0084	37.6939	-0.436405	-1.35074	0.00765	0.0432924	yes
XLOC_012586	Tbl1xr1	chr3:22076651-22216594	WT	KO	OK	31.3307	23.2161	-0.432453	-1.34808	0.00705	0.0409264	yes
XLOC_012638	Hspa4l	chr3:40745612-40790365	WT	KO	OK	19.701	13.1134	-0.587225	-1.54254	0.0027	0.0192902	yes
XLOC_012670	Rnf13	chr3:57736065-57835233	WT	KO	OK	74.4072	46.2438	-0.686182	-1.80929	0.00015	0.0017388	yes
XLOC_012682	Aadac	chr3:60031787-60040157	WT	KO	OK	0	11.5751	inf	nan	5e-05	0.000641676	yes
XLOC_012692	Tiparp	chr3:65527484-65555518	WT	KO	OK	21.7746	15.4678	-0.493378	-1.37091	0.0053	0.0327507	yes
XLOC_012698	Mfsd1	chr3:67582767-67604231	WT	KO	OK	46.6026	32.7905	-0.507136	-1.50317	0.003	0.0209184	yes
XLOC_012711	Serpini1	chr3:75557532-75642523	WT	KO	OK	7.65186	13.4117	0.809605	1.76019	0.00065	0.00604692	yes
XLOC_012724	Fga	chr3:83026152-83033617	WT	KO	OK	0	22.0006	inf	nan	5e-05	0.000641676	yes
XLOC_012729	Tmem154	chr3:84666191-84704575	WT	KO	OK	73.4357	31.5146	-1.22046	-3.56892	5e-05	0.000641676	yes
XLOC_012736	Cd5l	chr3:87357880-87371074	WT	KO	OK	0.945261	11.8884	3.65269	3.7934	5e-05	0.000641676	yes
XLOC_012738	Fcrl5	chr3:87435781-87500678	WT	KO	OK	4.99936	9.67717	0.95284	1.64141	0.0019	0.0147608	yes
XLOC_012778	Pbxip1	chr3:89436703-89450952	WT	KO	OK	97.8122	67.9692	-0.525133	-1.61502	0.00105	0.00897302	yes
XLOC_012802	S100a4	chr3:90603769-90606045	WT	KO	OK	222.452	126.308	-0.816547	-2.06791	5e-05	0.000641676	yes
XLOC_012804	S100a6	chr3:90612893-90614414	WT	KO	OK	212.244	113.859	-0.898473	-2.51308	5e-05	0.000641676	yes
XLOC_012806	S100a8	chr3:90669070-90670034	WT	KO	OK	662.926	387.901	-0.773158	-2.23058	5e-05	0.000641676	yes
XLOC_012835	S100a11	chr3:93520495-93526288	WT	KO	OK	469.27	272.81	-0.782523	-2.29624	5e-05	0.000641676	yes
XLOC_012847	Selenbp2	chr3:94693572-94704406	WT	KO	OK	0	13.4294	inf	nan	5e-05	0.000641676	yes
XLOC_012850	Rfx5	chr3:94955014-94961561	WT	KO	OK	16.5838	24.7268	0.576305	1.62694	0.00125	0.0103298	yes
XLOC_012856	Cdc42se1	chr3:95228779-95236409	WT	KO	OK	198.243	140.189	-0.499893	-1.28294	0.0092	0.0498138	yes
XLOC_012862	Ctss	chr3:95526785-95556403	WT	KO	OK	230.565	155.845	-0.56506	-1.75686	0.0005	0.00486926	yes
XLOC_012866	Mcl1	chr3:95658720-95663178	WT	KO	OK	204.346	121.456	-0.75058	-2.18803	5e-05	0.000641676	yes
XLOC_012882	Hfe2	chr3:96525184-96529216	WT	KO	OK	1.04847	33.9344	5.01639	5.8962	5e-05	0.000641676	yes
XLOC_012883	Txnip	chr3:96555767-96566801	WT	KO	OK	267.435	178.687	-0.581752	-1.65119	0.0012	0.0100218	yes
XLOC_012889	Ankrd35	chr3:96670130-96691034	WT	KO	OK	4.57467	8.20855	0.843461	1.69748	0.00145	0.0117277	yes
XLOC_012899	Notch2	chr3:98013537-98150367	WT	KO	OK	82.4802	51.0765	-0.691387	-1.88164	0.0002	0.00223158	yes
XLOC_012916	Tspan2	chr3:102720230-102772310	WT	KO	OK	46.2864	29.7137	-0.639459	-1.94846	5e-05	0.000641676	yes
XLOC_012931	Slc16a1	chr3:104638667-104658462	WT	KO	OK	11.4832	16.4224	0.516149	1.36684	0.0069	0.0402677	yes
XLOC_012932	Ppm1j	chr3:104781055-104786017	WT	KO	OK	8.76139	16.4552	0.909309	1.66664	0.0013	0.010671	yes
XLOC_012955	Gstm5	chr3:107877229-107898685	WT	KO	OK	105.364	72.7634	-0.534091	-1.40433	0.00555	0.0339529	yes
XLOC_012959	Sort1	chr3:108284063-108361519	WT	KO	OK	41.3821	24.0748	-0.781484	-2.34864	5e-05	0.000641676	yes
XLOC_012970	Vav3	chr3:109340682-109685694	WT	KO	OK	18.295	12.3887	-0.562417	-1.45453	0.00405	0.0265441	yes
XLOC_012991	Gclm	chr3:122245556-122267215	WT	KO	OK	161.22	109.093	-0.563476	-1.73728	0.0004	0.00404922	yes
XLOC_013016	Cfi	chr3:129836738-129875328	WT	KO	OK	0	6.45815	inf	nan	5e-05	0.000641676	yes
XLOC_013034	Ube2d3	chr3:135438758-135467178	WT	KO	OK	132.795	90.0716	-0.560057	-1.75192	0.0001	0.00120481	yes
XLOC_013045	Adh1	chr3:138277644-138290691	WT	KO	OK	1.44895	34.4575	4.57174	4.81041	5e-05	0.000641676	yes
XLOC_013068	Bcl10	chr3:145924377-145934283	WT	KO	OK	91.9616	63.0256	-0.545093	-1.6363	0.00055	0.00524952	yes
XLOC_013072	Mcoln2	chr3:146149832-146195512	WT	KO	OK	9.26755	17.6866	0.932396	2.01825	0.0002	0.00223158	yes
XLOC_013075	Ctbs	chr3:146450492-146499753	WT	KO	OK	12.2433	7.07143	-0.791917	-1.42257	0.0071	0.0410437	yes
XLOC_013112	Tpd52	chr3:8929435-9004515	WT	KO	OK	181.07	73.4416	-1.30188	-3.90191	5e-05	0.000641676	yes
XLOC_013114	Pag1	chr3:9687481-9833679	WT	KO	OK	60.255	40.676	-0.566903	-1.68776	0.00075	0.00681616	yes
XLOC_013127	Gm9733	chr3:15296550-15332302	WT	KO	OK	76.6674	28.8281	-1.41114	-2.56625	5e-05	0.000641676	yes
XLOC_013128	Sirpb1a	chr3:15371826-15426427	WT	KO	OK	37.6307	13.9082	-1.43598	-2.79306	5e-05	0.000641676	yes
XLOC_013129	Sirpb1b	chr3:15495753-15575065	WT	KO	OK	43.565	14.2252	-1.61472	-3.44047	5e-05	0.000641676	yes
XLOC_013130	LOC100038947	chr3:15795146-15848487	WT	KO	OK	34.4163	9.83366	-1.80729	-3.41433	5e-05	0.000641676	yes
XLOC_013131	Gm5150	chr3:15948069-16006332	WT	KO	OK	99.9027	27.5432	-1.85883	-4.08216	5e-05	0.000641676	yes
XLOC_013132	Cyp7b1	chr3:18071949-18243338	WT	KO	OK	0.264328	5.03183	4.25068	2.60807	0.0072	0.0414047	yes
XLOC_013138	Gyg	chr3:20122083-20155096	WT	KO	OK	69.2473	45.2554	-0.613668	-1.72118	0.00055	0.00524952	yes
XLOC_013144	Fndc3b	chr3:27416161-27710439	WT	KO	OK	13.467	4.07738	-1.72372	-4.07113	5e-05	0.000641676	yes
XLOC_013192	Slc7a11	chr3:50364935-50443613	WT	KO	OK	10.1314	1.09333	-3.21203	-5.95238	5e-05	0.000641676	yes
XLOC_013197	Maml3	chr3:51687612-52105006	WT	KO	OK	7.20135	4.87248	-0.563611	-1.34347	0.00835	0.0463964	yes
XLOC_013208	Tm4sf1	chr3:57287063-57301919	WT	KO	OK	3.17377	11.5046	1.85794	2.62662	5e-05	0.000641676	yes
XLOC_013209	Wwtr1	chr3:57455643-57575910	WT	KO	OK	1.84747	4.2625	1.20615	1.90421	0.0005	0.00486926	yes
XLOC_013214	Serp1	chr3:58521970-58557501	WT	KO	OK	171.457	122.279	-0.487672	-1.37276	0.00685	0.0400394	yes
XLOC_013222	P2ry13	chr3:59006977-59344256	WT	KO	OK	42.2145	11.872	-1.83018	-1.50216	0.00715	0.0412679	yes
XLOC_013247	Kpna4	chr3:69072220-69127092	WT	KO	OK	80.4982	49.7324	-0.69477	-2.16511	5e-05	0.000641676	yes
XLOC_013262	Fnip2	chr3:79345375-79567679	WT	KO	OK	13.004	2.90103	-2.16432	-4.72115	5e-05	0.000641676	yes
XLOC_013274	Fgb	chr3:83042304-83049790	WT	KO	OK	0	38.3273	inf	nan	5e-05	0.000641676	yes
XLOC_013276	Tlr2	chr3:83836271-83841608	WT	KO	OK	74.3158	13.0871	-2.50553	-6.3315	5e-05	0.000641676	yes
XLOC_013282	Arfip1	chr3:84496063-84582625	WT	KO	OK	44.356	25.477	-0.799937	-2.31716	5e-05	0.000641676	yes
XLOC_013287	Rps3a1	chr3:86137939-86142668	WT	KO	OK	334.293	249.126	-0.424241	-1.31573	0.0083	0.0461884	yes
XLOC_013291	Dclk2	chr3:86786149-86920884	WT	KO	OK	6.42802	9.96047	0.631839	1.39129	0.0044	0.0282009	yes
XLOC_013294	Fcrls	chr3:87250964-87263524	WT	KO	OK	0.654441	3.41917	2.38531	2.01197	0.00195	0.014887	yes
XLOC_013313	Sema4a	chr3:88435961-88461182	WT	KO	OK	120.149	64.7289	-0.892342	-2.68997	5e-05	0.000641676	yes
XLOC_013333	Adam15	chr3:89339639-89350010	WT	KO	OK	30.532	12.5503	-1.2826	-3.17459	5e-05	0.000641676	yes
XLOC_013335	Zbtb7b	chr3:89377645-89398779	WT	KO	OK	61.7307	41.5354	-0.571646	-1.74514	0.00055	0.00524952	yes
XLOC_013339	Il6ra	chr3:89869323-89913162	WT	KO	OK	75.9766	46.4817	-0.708892	-2.19412	5e-05	0.000641676	yes
XLOC_013343	Rps27	chr3:90212666-90213648	WT	KO	OK	663.635	470.472	-0.49628	-1.38976	0.00615	0.0368866	yes
XLOC_013351	S100a9	chr3:90692632-90695691	WT	KO	OK	595.23	343.098	-0.794829	-2.37396	5e-05	0.000641676	yes
XLOC_013388	Snx27	chr3:94497543-94582702	WT	KO	OK	33.0331	22.5319	-0.551945	-1.67687	0.00075	0.00681616	yes
XLOC_013394	Psmd4	chr3:95032704-95042545	WT	KO	OK	184.884	133.918	-0.465269	-1.43305	0.004	0.0262789	yes
XLOC_013422	Fcgr1	chr3:96282908-96293969	WT	KO	OK	17.328	4.70293	-1.88148	-3.34639	5e-05	0.000641676	yes
XLOC_013442	Hsd3b5	chr3:98618635-98645534	WT	KO	OK	0	4.65705	inf	nan	5e-05	0.000641676	yes
XLOC_013449	Fam46c	chr3:100471535-100489192	WT	KO	OK	303.416	207.275	-0.549752	-1.61959	0.0012	0.0100218	yes
XLOC_013452	Cd101	chr3:100993528-101029495	WT	KO	OK	93.0942	27.8509	-1.74096	-4.99211	5e-05	0.000641676	yes
XLOC_013453	Ptgfrn	chr3:101040235-101110166	WT	KO	OK	6.66305	2.12803	-1.64666	-3.03798	5e-05	0.000641676	yes
XLOC_013457	Slc22a15	chr3:101855770-101924453	WT	KO	OK	12.6759	3.68906	-1.78076	-4.09431	5e-05	0.000641676	yes
XLOC_013463	Atg4a	chr3:103575281-103646068	WT	KO	OK	75.36	51.2146	-0.557245	-1.58037	0.00205	0.0155108	yes
XLOC_013468	Magi3	chr3:104013264-104220406	WT	KO	OK	5.44626	3.12904	-0.799546	-1.67287	0.0015	0.0120877	yes
XLOC_013471	Mov10	chr3:104794833-104818563	WT	KO	OK	43.3548	20.8386	-1.05693	-2.92716	5e-05	0.000641676	yes
XLOC_013472	Capza1	chr3:104822784-104864505	WT	KO	OK	149.72	101.66	-0.558515	-1.71854	0.0006	0.00567273	yes
XLOC_013481	Chi3l3	chr3:106147553-106167564	WT	KO	OK	132.433	80.0462	-0.726361	-1.95594	0.0001	0.00120481	yes
XLOC_013486	Cd53	chr3:106758860-106790149	WT	KO	OK	143.608	93.0108	-0.626667	-1.94231	5e-05	0.000641676	yes
XLOC_013496	Csf1	chr3:107741047-107760469	WT	KO	OK	46.1077	14.7112	-1.64809	-4.57023	5e-05	0.000641676	yes
XLOC_013505	Gnai3	chr3:108107298-108146114	WT	KO	OK	93.5989	61.2844	-0.610972	-1.9099	5e-05	0.000641676	yes
XLOC_013520	Fam102b	chr3:108970996-109027607	WT	KO	OK	16.6302	11.4884	-0.533628	-1.49614	0.00295	0.0206481	yes
XLOC_013538	Hiat1	chr3:116631166-116662677	WT	KO	OK	53.8588	38.3594	-0.489601	-1.47251	0.00285	0.0200885	yes
XLOC_013575	Ccdc109b	chr3:129914959-129970206	WT	KO	OK	21.4692	7.4158	-1.53359	-2.47543	5e-05	0.000641676	yes
XLOC_013576	Sec24b	chr3:129983184-130060907	WT	KO	OK	42.0492	28.6803	-0.552019	-1.69967	0.0003	0.00317085	yes
XLOC_013578	Rpl34,Rpl34-ps1	chr3:130726830-130730329	WT	KO	OK	480.278	327.775	-0.551163	-1.55536	0.00185	0.0144641	yes
XLOC_013581	Sgms2	chr3:131318985-131344923	WT	KO	OK	23.6139	7.28452	-1.69673	-4.46013	5e-05	0.000641676	yes
XLOC_013610	Lmo4	chr3:144188529-144205255	WT	KO	OK	59.9741	39.8292	-0.590513	-1.60346	0.00135	0.0110158	yes
XLOC_013612	Sh3glb1	chr3:144688843-144720323	WT	KO	OK	135.013	89.3239	-0.595976	-1.80111	0.00035	0.00362973	yes
XLOC_013613	Clca1	chr3:144730315-144760739	WT	KO	OK	8.76425	25.4357	1.53715	3.564	5e-05	0.000641676	yes
XLOC_013633	Gipc2	chr3:152093840-152165900	WT	KO	OK	5.18257	14.3795	1.47227	2.05489	0.0002	0.00223158	yes
XLOC_013643	Rabggtb	chr3:153907288-153912966	WT	KO	OK	514.754	132.959	-1.95291	-15.7219	5e-05	0.000641676	yes
XLOC_013651	Cth	chr3:157894247-157925063	WT	KO	OK	0	7.94353	inf	nan	5e-05	0.000641676	yes
XLOC_013657	Lyn	chr4:3678120-3791612	WT	KO	OK	153.242	100.697	-0.605785	-1.83209	0.0004	0.00404922	yes
XLOC_013663	Sdcbp	chr4:6365679-6396122	WT	KO	OK	173.843	117.769	-0.561828	-1.723	0.0008	0.00718761	yes
XLOC_013701	Mms22l	chr4:24496461-24602948	WT	KO	OK	2.62024	4.90851	0.90559	1.55518	0.00285	0.0200885	yes
XLOC_013709	Mdn1	chr4:32657118-32775217	WT	KO	OK	9.60571	14.3411	0.578192	1.77393	0.00025	0.00270461	yes
XLOC_013732	Ube2r2	chr4:41136020-41193370	WT	KO	OK	141.068	103.787	-0.442764	-1.3454	0.00675	0.0396019	yes
XLOC_013758	Ccdc107	chr4:43493364-43495921	WT	KO	OK	18.5419	33.3736	0.847919	1.45561	0.00475	0.030008	yes
XLOC_013769	Glipr2	chr4:43957701-43979118	WT	KO	OK	123.283	83.4572	-0.562871	-1.73366	0.0005	0.00486926	yes
XLOC_013776	Grhpr	chr4:44981410-44990696	WT	KO	OK	12.1081	21.0238	0.796049	1.39902	0.0061	0.0366665	yes
XLOC_013785	Tdrd7	chr4:45987461-46034759	WT	KO	OK	33.7291	21.5155	-0.648617	-1.85974	0.0002	0.00223158	yes
XLOC_013793	Tgfbr1	chr4:47353304-47414924	WT	KO	OK	29.4569	20.9305	-0.492997	-1.49553	0.0024	0.0175915	yes
XLOC_013798	Msantd3	chr4:48539945-48561920	WT	KO	OK	3.72493	1.14128	-1.70656	-1.45573	0.0031	0.0215069	yes
XLOC_013812	Slc44a1	chr4:53440412-53622478	WT	KO	OK	55.2565	38.0796	-0.537127	-1.51962	0.0021	0.0158131	yes
XLOC_013816	Tmem38b	chr4:53826044-53862018	WT	KO	OK	21.7487	10.7737	-1.01342	-2.38584	5e-05	0.000641676	yes
XLOC_013833	Slc31a2	chr4:62286444-62298411	WT	KO	OK	25.9805	16.0258	-0.697035	-1.57654	0.0023	0.0170512	yes
XLOC_013845	Atp6v1g1	chr4:63544764-63550701	WT	KO	OK	160.919	99.3791	-0.695322	-2.0537	5e-05	0.000641676	yes
XLOC_013846	6330416G13Rik	chr4:63560359-63586353	WT	KO	OK	25.1047	15.8496	-0.663508	-1.78057	0.0004	0.00404922	yes
XLOC_013849	Tlr4	chr4:66827810-66842796	WT	KO	OK	29.2346	9.45701	-1.62822	-4.06388	5e-05	0.000641676	yes
XLOC_013868	Acer2	chr4:86874413-86920881	WT	KO	OK	23.8294	40.534	0.766389	2.30558	5e-05	0.000641676	yes
XLOC_013932	C8b	chr4:104766316-104804548	WT	KO	OK	0	5.38615	inf	nan	5e-05	0.000641676	yes
XLOC_013943	Tmem59	chr4:107178629-107200996	WT	KO	OK	123.861	91.9593	-0.429656	-1.31105	0.00905	0.0492434	yes
XLOC_013966	Ttc39a	chr4:109407099-109444745	WT	KO	OK	4.81846	2.31172	-1.0596	-1.39283	0.00795	0.0446919	yes
XLOC_013970	Bend5	chr4:110397790-111657510	WT	KO	OK	13.9659	22.5692	0.692441	1.50273	0.0035	0.0237733	yes
XLOC_013992	Efcab14	chr4:115738072-115777327	WT	KO	OK	29.9458	18.512	-0.693895	-2.00882	5e-05	0.000641676	yes
XLOC_013995	Mknk1	chr4:115839245-115879248	WT	KO	OK	69.8856	42.4997	-0.717542	-2.13952	5e-05	0.000641676	yes
XLOC_014019	2610528J11Rik	chr4:118527274-118530217	WT	KO	OK	2.38773	10.8483	2.18376	2.18198	0.00075	0.00681616	yes
XLOC_014028	Slc2a1	chr4:119108744-119137329	WT	KO	OK	67.9314	30.323	-1.16366	-3.35451	5e-05	0.000641676	yes
XLOC_014044	Ppt1	chr4:122836226-122859175	WT	KO	OK	91.4566	55.0512	-0.732314	-2.21943	5e-05	0.000641676	yes
XLOC_014071	Csf3r	chr4:126024658-126044975	WT	KO	OK	242.423	108.706	-1.15709	-3.09098	5e-05	0.000641676	yes
XLOC_014073	Oscp1	chr4:126058564-126089334	WT	KO	OK	9.57631	1.60207	-2.57953	-3.23215	5e-05	0.000641676	yes
XLOC_014075	Stk40	chr4:126103956-126141029	WT	KO	OK	69.6483	43.7908	-0.669461	-2.04906	0.00015	0.0017388	yes
XLOC_014100	Marcksl1	chr4:129513580-129515981	WT	KO	OK	68.8974	31.0359	-1.15051	-3.03838	5e-05	0.000641676	yes
XLOC_014113	Laptm5	chr4:130913333-130936148	WT	KO	OK	256.455	178.233	-0.524939	-1.56414	0.00165	0.0130766	yes
XLOC_014125	Ptafr	chr4:132564066-132580866	WT	KO	OK	60.8797	16.3286	-1.89856	-4.5322	5e-05	0.000641676	yes
XLOC_014128	Fgr	chr4:132974094-133001882	WT	KO	OK	120.734	47.1718	-1.35584	-4.00116	5e-05	0.000641676	yes
XLOC_014140	Ubxn11	chr4:134102582-134126780	WT	KO	OK	10.5799	22.1283	1.06457	2.01262	0.00025	0.00270461	yes
XLOC_014145	Stmn1	chr4:134468319-134473843	WT	KO	OK	30.279	51.4237	0.764114	1.74617	0.00085	0.00752643	yes
XLOC_014154	Ifnlr1	chr4:135686456-135708180	WT	KO	OK	10.8332	3.17965	-1.76852	-3.21693	5e-05	0.000641676	yes
XLOC_014158	Cnr2	chr4:135895403-135920210	WT	KO	OK	71.0151	46.7188	-0.604121	-1.88606	0.00025	0.00270461	yes
XLOC_014159	Fuca1	chr4:135920725-135940300	WT	KO	OK	53.8021	39.2063	-0.456578	-1.34167	0.0072	0.0414047	yes
XLOC_014160	Hmgcl	chr4:135946452-135962617	WT	KO	OK	70.4165	43.2918	-0.701821	-1.89463	0.0004	0.00404922	yes
XLOC_014162	Id3	chr4:136143821-136145392	WT	KO	OK	35.515	53.7216	0.597076	1.35244	0.0075	0.0427508	yes
XLOC_014184	Camk2n1	chr4:138455147-138460126	WT	KO	OK	1.93911	4.24592	1.13068	1.64781	0.00165	0.0130766	yes
XLOC_014215	Agmat	chr4:141746674-141759263	WT	KO	OK	0	3.95479	inf	nan	5e-05	0.000641676	yes
XLOC_014222	Pramef8	chr4:143412425-143421087	WT	KO	OK	19.2708	13.6824	-0.4941	-1.33331	0.008	0.0448814	yes
XLOC_014258	Fbxo2	chr4:148160667-148166417	WT	KO	OK	2.52563	9.93755	1.97625	2.22896	0.0002	0.00223158	yes
XLOC_014267	Ctnnbip1	chr4:149518240-149566437	WT	KO	OK	7.85324	3.45342	-1.18526	-1.86356	0.0005	0.00486926	yes
XLOC_014273	Eno1	chr4:150237196-150248873	WT	KO	OK	102.784	70.6251	-0.541358	-1.63113	0.00115	0.0097072	yes
XLOC_014275	Errfi1	chr4:150855090-150868880	WT	KO	OK	6.2327	12.0326	0.94902	1.88582	0.0003	0.00317085	yes
XLOC_014306	Nadk	chr4:155562391-155591001	WT	KO	OK	143.078	74.0656	-0.949922	-2.88211	5e-05	0.000641676	yes
XLOC_014310	Ssu72	chr4:155704814-155733873	WT	KO	OK	66.1764	46.355	-0.513593	-1.41994	0.0041	0.0267446	yes
XLOC_014325	9430015G10Rik	chr4:156109997-156127263	WT	KO	OK	10.9923	17.0818	0.635966	1.42994	0.00555	0.0339529	yes
XLOC_014347	Plekhf2	chr4:10988661-11007619	WT	KO	OK	48.5883	33.072	-0.554999	-1.64569	0.0008	0.00718761	yes
XLOC_014362	Cpne3	chr4:19519251-19570104	WT	KO	OK	36.7581	22.6452	-0.698859	-2.11943	5e-05	0.000641676	yes
XLOC_014368	Tstd3	chr4:21757381-21767211	WT	KO	OK	13.7786	22.1893	0.687436	1.40982	0.00655	0.0386135	yes
XLOC_014382	Pnrc1	chr4:33245422-33248787	WT	KO	OK	90.7455	64.3997	-0.494773	-1.4999	0.0025	0.0181555	yes
XLOC_014410	Dcaf12	chr4:41291299-41314901	WT	KO	OK	264.644	172.348	-0.618726	-1.66505	0.00105	0.00897302	yes
XLOC_014439	Tpm2	chr4:43514711-43523388	WT	KO	OK	12.6982	30.0374	1.24213	2.85305	5e-05	0.000641676	yes
XLOC_014453	Rnf38	chr4:44126211-44168283	WT	KO	OK	59.5519	43.7879	-0.443614	-1.38775	0.00465	0.0294269	yes
XLOC_014470	Coro2a	chr4:46536936-46601929	WT	KO	OK	30.8519	43.5444	0.497129	1.52334	0.00215	0.0161126	yes
XLOC_014471	Tbc1d2	chr4:46604389-46650199	WT	KO	OK	4.47408	2.135	-1.06735	-1.68919	0.00155	0.012418	yes
XLOC_014479	Baat	chr4:49489417-49506558	WT	KO	OK	0	4.37573	inf	nan	5e-05	0.000641676	yes
XLOC_014482	Tmem246	chr4:49584505-49597870	WT	KO	OK	8.55345	13.1427	0.619686	1.36613	0.0067	0.0393505	yes
XLOC_014495	Ctnnal1	chr4:56810934-56865211	WT	KO	OK	2.87932	5.27395	0.873156	1.43708	0.00745	0.0425979	yes
XLOC_014503	Txn1	chr4:57943372-57956411	WT	KO	OK	126.935	72.6296	-0.805456	-2.25939	5e-05	0.000641676	yes
XLOC_014512	Ptbp3	chr4:59471867-59549364	WT	KO	OK	105.893	73.6914	-0.523042	-1.51031	0.00215	0.0161126	yes
XLOC_014516	Mup15,Mup2,Mup7	chr4:60066468-60139858	WT	KO	OK	0	9.66683	inf	nan	0.00195	0.014887	yes
XLOC_014519	Mup1	chr4:60498012-60501960	WT	KO	OK	0	7.04198	inf	nan	0.00205	0.0155108	yes
XLOC_014525	Mup16	chr4:61515592-61519486	WT	KO	OK	0	7.98439	inf	nan	0.00215	0.0161126	yes
XLOC_014526	Gm2083,Mup17	chr4:61591929-61595832	WT	KO	OK	0	25.6134	inf	nan	0.00195	0.014887	yes
XLOC_014532	Mup21	chr4:62147831-62150841	WT	KO	OK	0	6.31769	inf	nan	5e-05	0.000641676	yes
XLOC_014541	Ambp	chr4:63143278-63154142	WT	KO	OK	2.43686	33.3746	3.77565	4.14424	5e-05	0.000641676	yes
XLOC_014548	Tnfsf8	chr4:63832823-63861284	WT	KO	OK	14.663	22.8041	0.637108	1.48987	0.0038	0.0253119	yes
XLOC_014552	Cdk5rap2	chr4:70223023-70410367	WT	KO	OK	9.76978	14.0683	0.526049	1.42513	0.0046	0.0291942	yes
XLOC_014553	Megf9	chr4:70431926-70534928	WT	KO	OK	14.49	7.08189	-1.03285	-2.18293	0.0001	0.00120481	yes
XLOC_014563	3110001D03Rik	chr4:75277353-75278286	WT	KO	OK	54.373	81.1906	0.578424	1.34348	0.0083	0.0461884	yes
XLOC_014578	Plin2	chr4:86656564-86670059	WT	KO	OK	64.7508	34.6623	-0.901529	-2.4707	5e-05	0.000641676	yes
XLOC_014593	Klhl9	chr4:88718291-88722508	WT	KO	OK	38.1031	26.9681	-0.498656	-1.50431	0.0027	0.0192902	yes
XLOC_014607	Jun	chr4:95049035-95052222	WT	KO	OK	17.871	11.9965	-0.575008	-1.41155	0.00585	0.0355515	yes
XLOC_014615	Cyp2j5	chr4:96627431-96664119	WT	KO	OK	0	4.45602	inf	nan	5e-05	0.000641676	yes
XLOC_014623	E130102H24Rik,Mir101a	chr4:101346523-101399185	WT	KO	OK	55.537	13.6912	-2.0202	-2.85797	5e-05	0.000641676	yes
XLOC_014642	Dio1	chr4:107291464-107307143	WT	KO	OK	0.428278	3.58249	3.06435	2.13142	0.0065	0.0384421	yes
XLOC_014656	Rnf11	chr4:109452856-109476505	WT	KO	OK	203.626	134.737	-0.59577	-1.83565	0.0003	0.00317085	yes
XLOC_014669	Cyp4a14	chr4:115486199-115496141	WT	KO	OK	0	3.76482	inf	nan	5e-05	0.000641676	yes
XLOC_014691	Plk3	chr4:117126812-117133952	WT	KO	OK	17.9499	5.52791	-1.69917	-3.13832	5e-05	0.000641676	yes
XLOC_014702	Atp6v0b	chr4:117884329-117887329	WT	KO	OK	127.618	89.949	-0.504649	-1.44476	0.00385	0.0255986	yes
XLOC_014712	Tie1	chr4:118471190-118489849	WT	KO	OK	1.65643	3.7162	1.16575	1.65083	0.0022	0.0163981	yes
XLOC_014723	Ermap	chr4:119175456-119190011	WT	KO	OK	3.67115	8.8394	1.26772	2.48439	5e-05	0.000641676	yes
XLOC_014734	Ctps	chr4:120539867-120570276	WT	KO	OK	7.83131	13.191	0.752227	1.56272	0.0024	0.0175915	yes
XLOC_014744	Rlf	chr4:121145372-121188534	WT	KO	OK	30.7044	20.377	-0.591501	-1.79747	0.00045	0.00445714	yes
XLOC_014748	Cap1	chr4:122859227-122885881	WT	KO	OK	247.981	155.137	-0.676687	-2.03593	5e-05	0.000641676	yes
XLOC_014762	Cdca8	chr4:124918464-124936917	WT	KO	OK	5.07862	9.94242	0.969161	1.42602	0.00605	0.0363858	yes
XLOC_014768	Map7d1	chr4:126232167-126256319	WT	KO	OK	60.152	38.3815	-0.6482	-1.94605	5e-05	0.000641676	yes
XLOC_014773	Eif2c4	chr4:126489542-126533458	WT	KO	OK	7.53259	4.22454	-0.83435	-1.92929	0.0005	0.00486926	yes
XLOC_014826	Sesn2	chr4:132492806-132510456	WT	KO	OK	33.0203	8.34624	-1.98415	-4.4172	5e-05	0.000641676	yes
XLOC_014829	Smpdl3b	chr4:132732965-132757171	WT	KO	OK	18.8864	11.1053	-0.766101	-1.55368	0.0014	0.0113733	yes
XLOC_014830	Themis2	chr4:132782356-132796364	WT	KO	OK	121.713	57.1073	-1.09173	-3.32582	5e-05	0.000641676	yes
XLOC_014835	Sytl1	chr4:133253089-133263087	WT	KO	OK	6.69478	16.8179	1.32889	2.38423	0.0001	0.00120481	yes
XLOC_014838	Trnp1	chr4:133491099-133498550	WT	KO	OK	1.96119	5.50943	1.49018	1.61128	0.00395	0.026028	yes
XLOC_014845	Hmgn2	chr4:133964738-133967991	WT	KO	OK	138.281	90.0993	-0.618009	-1.83597	0.0004	0.00404922	yes
XLOC_014846	Dhdds	chr4:133969056-134000864	WT	KO	OK	30.3443	17.1443	-0.8237	-2.21835	5e-05	0.000641676	yes
XLOC_014847	Lin28a	chr4:134003329-134018816	WT	KO	OK	10.5506	1.87093	-2.49549	-3.7394	5e-05	0.000641676	yes
XLOC_014848	Cd52	chr4:134093537-134095073	WT	KO	OK	409.329	286.621	-0.514119	-1.5104	0.00155	0.012418	yes
XLOC_014860	Sepn1	chr4:134537891-134552166	WT	KO	OK	58.6508	13.1851	-2.15325	-5.72412	5e-05	0.000641676	yes
XLOC_014861	Man1c1	chr4:134561689-134704290	WT	KO	OK	7.60105	4.02014	-0.918955	-1.8795	0.0004	0.00404922	yes
XLOC_014874	Tceb3	chr4:136003369-136021649	WT	KO	OK	48.3794	35.3568	-0.452403	-1.40216	0.00625	0.0373644	yes
XLOC_014878	C1qb	chr4:136880144-136886177	WT	KO	OK	8.12645	32.5524	2.00207	3.08594	5e-05	0.000641676	yes
XLOC_014879	C1qc	chr4:136889801-136892914	WT	KO	OK	5.88598	30.878	2.39123	3.34667	5e-05	0.000641676	yes
XLOC_014880	C1qa	chr4:136895915-136898844	WT	KO	OK	2.89294	25.3379	3.13069	3.59863	5e-05	0.000641676	yes
XLOC_014884	Cdc42	chr4:137319695-137357759	WT	KO	OK	213.113	138.753	-0.619095	-1.89117	0.0001	0.00120481	yes
XLOC_014907	Arhgef10l	chr4:140514484-140665905	WT	KO	OK	12.7781	6.99003	-0.870305	-2.02302	0.00025	0.00270461	yes
XLOC_014909	Padi4	chr4:140745507-140774203	WT	KO	OK	73.7113	31.3248	-1.23458	-3.5079	5e-05	0.000641676	yes
XLOC_014919	Spen	chr4:141444672-141538597	WT	KO	OK	21.7633	15.5573	-0.484302	-1.37276	0.00605	0.0363858	yes
XLOC_014924	Ddi2,Rsc1a1	chr4:141683562-141723419	WT	KO	OK	42.998	30.9911	-0.472417	-1.3284	0.0076	0.0430979	yes
XLOC_014928	Efhd2	chr4:141858141-141874920	WT	KO	OK	92.8236	64.3153	-0.529331	-1.61858	0.0011	0.009328	yes
XLOC_014952	Tnfrsf1b	chr4:145212367-145246870	WT	KO	OK	100.249	48.7151	-1.04115	-3.13978	5e-05	0.000641676	yes
XLOC_014963	Plod1	chr4:147909752-147936776	WT	KO	OK	16.164	7.21761	-1.16319	-2.56847	5e-05	0.000641676	yes
XLOC_014976	Pgd	chr4:149149984-149166707	WT	KO	OK	159.297	83.7915	-0.926846	-2.82294	5e-05	0.000641676	yes
XLOC_014977	Kif1b	chr4:149176320-149307698	WT	KO	OK	21.6361	14.3519	-0.592197	-1.80003	0.0001	0.00120481	yes
XLOC_014982	Tmem201	chr4:149715383-149738036	WT	KO	OK	5.26409	8.79701	0.740828	1.57185	0.00225	0.0167368	yes
XLOC_014983	Slc25a33	chr4:149744035-149774267	WT	KO	OK	15.7615	6.16685	-1.3538	-2.35072	5e-05	0.000641676	yes
XLOC_014991	Vamp3	chr4:151047304-151057953	WT	KO	OK	57.5837	40.3273	-0.513901	-1.48738	0.0034	0.0232372	yes
XLOC_015065	Steap4	chr5:7960471-7982213	WT	KO	OK	70.0257	12.8915	-2.44146	-5.89682	5e-05	0.000641676	yes
XLOC_015070	Abcb4	chr5:8893720-8959226	WT	KO	OK	30.1411	20.4913	-0.556723	-1.59554	0.00165	0.0130766	yes
XLOC_015087	Hgf	chr5:16553549-16619439	WT	KO	OK	9.91918	5.17706	-0.938086	-1.70278	0.001	0.00861923	yes
XLOC_015094	Pion	chr5:21186266-21291701	WT	KO	OK	31.5663	18.901	-0.73992	-2.08341	5e-05	0.000641676	yes
XLOC_015095	Fgl2	chr5:21292960-21424677	WT	KO	OK	143.366	60.3276	-1.24881	-3.70214	5e-05	0.000641676	yes
XLOC_015141	Ccdc164	chr5:30341662-30366708	WT	KO	OK	1.04471	4.05841	1.95782	2.10443	0.0009	0.00789936	yes
XLOC_015162	Zfp512	chr5:31452435-31481753	WT	KO	OK	13.2578	20.2345	0.609979	1.57749	0.00215	0.0161126	yes
XLOC_015166	Mrpl33	chr5:31613950-31622644	WT	KO	OK	181.04	98.8748	-0.872631	-1.99265	5e-05	0.000641676	yes
XLOC_015168	Fosl2	chr5:32136471-32157839	WT	KO	OK	92.8746	18.3267	-2.34133	-6.5978	5e-05	0.000641676	yes
XLOC_015170	Ppp1cb	chr5:32458969-32493712	WT	KO	OK	165.557	108.822	-0.605358	-1.76464	0.0003	0.00317085	yes
XLOC_015177	Tacc3	chr5:33658146-33672197	WT	KO	OK	4.95339	8.56926	0.790753	1.37741	0.00705	0.0409264	yes
XLOC_015181	Nat8l	chr5:33995983-34005916	WT	KO	OK	7.33677	3.03197	-1.27489	-2.70661	5e-05	0.000641676	yes
XLOC_015197	Acox3	chr5:35581226-35613801	WT	KO	OK	47.7517	35.0496	-0.446154	-1.36993	0.00495	0.0309874	yes
XLOC_015204	Jakmip1	chr5:37050856-37125298	WT	KO	OK	28.2946	41.8621	0.565116	1.56447	0.00195	0.014887	yes
XLOC_015215	Cpeb2	chr5:43151685-43289724	WT	KO	OK	17.585	5.83547	-1.59143	-4.02449	5e-05	0.000641676	yes
XLOC_015218	Bst1	chr5:43818892-43843468	WT	KO	OK	70.4366	19.2317	-1.87284	-4.89042	5e-05	0.000641676	yes
XLOC_015222	Lap3	chr5:45493373-45512691	WT	KO	OK	8.5865	15.4406	0.846587	1.70917	0.0012	0.0100218	yes
XLOC_015245	0610040J01Rik	chr5:63812494-63899619	WT	KO	OK	6.80969	1.29063	-2.39952	-2.53905	0.0001	0.00120481	yes
XLOC_015246	5830416I19Rik	chr5:64044972-64050226	WT	KO	OK	5.99122	1.80144	-1.7337	-2.27101	5e-05	0.000641676	yes
XLOC_015247	Pgm1	chr5:64092949-64128158	WT	KO	OK	32.4312	17.8063	-0.864993	-2.16449	0.0001	0.00120481	yes
XLOC_015250	Klf3	chr5:64803522-64830129	WT	KO	OK	130.197	84.098	-0.630553	-1.97422	0.00015	0.0017388	yes
XLOC_015251	Fam114a1	chr5:64970074-65041901	WT	KO	OK	16.4199	6.16186	-1.41401	-2.88586	5e-05	0.000641676	yes
XLOC_015265	Tmem33	chr5:67260651-67291461	WT	KO	OK	16.6733	11.8777	-0.489284	-1.40083	0.005	0.0312118	yes
XLOC_015324	Dck	chr5:88765012-88783277	WT	KO	OK	103.017	54.8944	-0.908155	-2.78204	5e-05	0.000641676	yes
XLOC_015368	Bmp2k	chr5:96997688-97111596	WT	KO	OK	33.2443	22.5127	-0.562368	-1.72847	0.0006	0.00567273	yes
XLOC_015379	Agpat9	chr5:100846228-100899102	WT	KO	OK	17.1782	10.0391	-0.774956	-1.77026	0.001	0.00861923	yes
XLOC_015395	Lrrc8d	chr5:105699968-105815215	WT	KO	OK	37.4052	21.055	-0.829076	-2.39789	5e-05	0.000641676	yes
XLOC_015397	Cdc7	chr5:106964321-106984439	WT	KO	OK	6.48991	10.8693	0.743993	1.48254	0.00255	0.0184336	yes
XLOC_015422	Zfp605	chr5:110110091-110129794	WT	KO	OK	4.99735	8.30129	0.732173	1.36621	0.0062	0.0371259	yes
XLOC_015428	Galnt9	chr5:110544344-110621382	WT	KO	OK	7.77957	2.51091	-1.63148	-1.91404	0.00065	0.00604692	yes
XLOC_015431	Ttc28	chr5:110879802-111289779	WT	KO	OK	4.37565	6.40612	0.549953	1.43228	0.005	0.0312118	yes
XLOC_015447	Iscu	chr5:113772811-113778282	WT	KO	OK	288.392	213.741	-0.432167	-1.32063	0.0071	0.0410437	yes
XLOC_015450	Ung	chr5:114130434-114139321	WT	KO	OK	4.67062	9.62614	1.04334	1.60148	0.00245	0.0178748	yes
XLOC_015454	Mvk	chr5:114444305-114460590	WT	KO	OK	3.47721	9.87578	1.50596	2.08041	0.00025	0.00270461	yes
XLOC_015456	Tchp	chr5:114707778-114722327	WT	KO	OK	7.12383	11.833	0.732096	1.50318	0.00235	0.0173752	yes
XLOC_015457	Ankrd13a	chr5:114775139-114805820	WT	KO	OK	122.701	89.3538	-0.457549	-1.42723	0.004	0.0262789	yes
XLOC_015459	Oasl2	chr5:114896933-114912245	WT	KO	OK	83.7254	24.3395	-1.78236	-5.01874	5e-05	0.000641676	yes
XLOC_015460	Oasl1	chr5:114923239-114937911	WT	KO	OK	36.2509	18.4894	-0.971323	-2.40436	5e-05	0.000641676	yes
XLOC_015469	Pxn	chr5:115506701-115555986	WT	KO	OK	116.129	53.8506	-1.10869	-3.30242	5e-05	0.000641676	yes
XLOC_015470	Rplp0	chr5:115559466-115563729	WT	KO	OK	314.074	229.68	-0.451475	-1.39567	0.00485	0.0304652	yes
XLOC_015484	Med13l	chr5:118560718-118765437	WT	KO	OK	33.2225	21.4372	-0.632044	-1.97134	0.0001	0.00120481	yes
XLOC_015509	Ppp1cc	chr5:122158278-122175269	WT	KO	OK	124.75	93.3768	-0.417903	-1.31045	0.00865	0.047655	yes
XLOC_015518	Rnf34	chr5:122850187-122868945	WT	KO	OK	45.6147	28.9338	-0.656742	-1.77743	0.00045	0.00445714	yes
XLOC_015520	Orai1	chr5:123015073-123030452	WT	KO	OK	51.2193	30.9577	-0.726388	-1.95888	0.00015	0.0017388	yes
XLOC_015524	Bcl7a	chr5:123344447-123374083	WT	KO	OK	13.7512	21.7538	0.66171	1.75604	0.00055	0.00524952	yes
XLOC_015538	Tmed2	chr5:124540790-124550503	WT	KO	OK	113.057	84.4496	-0.420885	-1.30838	0.00755	0.0429248	yes
XLOC_015547	Aacs	chr5:125475872-125517403	WT	KO	OK	39.4181	20.5018	-0.943105	-2.65558	5e-05	0.000641676	yes
XLOC_015581	Stx1a	chr5:135023571-135051099	WT	KO	OK	2.67919	5.82729	1.12103	1.46167	0.00455	0.0290441	yes
XLOC_015590	Por	chr5:135689213-135735325	WT	KO	OK	86.1975	41.1772	-1.0658	-3.14213	5e-05	0.000641676	yes
XLOC_015606	Plod3	chr5:136982200-136996646	WT	KO	OK	42.0461	24.7369	-0.765308	-1.74512	5e-05	0.000641676	yes
XLOC_015613	Tfr2	chr5:137569850-137587481	WT	KO	OK	0.195853	3.47834	4.15056	2.98721	0.00315	0.0217989	yes
XLOC_015614	Lrch4,Sap25	chr5:137629122-137642902	WT	KO	OK	159.021	108.878	-0.546502	-1.42887	0.00405	0.0265441	yes
XLOC_015618	Azgp1	chr5:137981520-137990232	WT	KO	OK	0	24.407	inf	nan	5e-05	0.000641676	yes
XLOC_015641	C130050O18Rik	chr5:139359738-139460534	WT	KO	OK	28.6262	10.242	-1.48284	-1.57615	0.0046	0.0291942	yes
XLOC_015652	Amz1	chr5:140724126-140753312	WT	KO	OK	13.6654	6.81303	-1.00416	-2.02628	5e-05	0.000641676	yes
XLOC_015665	Daglb	chr5:143464492-143504442	WT	KO	OK	17.6836	10.9564	-0.690647	-1.69416	0.0007	0.0064414	yes
XLOC_015666	Fam220a	chr5:143548705-143564525	WT	KO	OK	351.307	237.139	-0.566998	-1.59547	0.002	0.0152055	yes
XLOC_015671	Lmtk2	chr5:144100435-144188204	WT	KO	OK	25.2223	15.8444	-0.670724	-2.0658	0.0001	0.00120481	yes
XLOC_015679	Arpc1b	chr5:145114255-145128186	WT	KO	OK	245.803	172.719	-0.509073	-1.58372	0.00135	0.0110158	yes
XLOC_015709	Alox5ap	chr5:149265057-149288047	WT	KO	OK	329.895	234.031	-0.495309	-1.51444	0.00325	0.0223925	yes
XLOC_015716	Fry	chr5:150259929-150497753	WT	KO	OK	14.6062	10.8162	-0.433389	-1.31423	0.00865	0.047655	yes
XLOC_015752	Ptpn12	chr5:20986644-21055797	WT	KO	OK	79.8584	56.3433	-0.503198	-1.55008	0.00255	0.0184336	yes
XLOC_015766	Pus7	chr5:23740695-23783661	WT	KO	OK	6.30896	10.1809	0.69039	1.42386	0.0048	0.0302373	yes
XLOC_015807	Preb	chr5:30950065-30960361	WT	KO	OK	46.969	25.2684	-0.894375	-2.6919	5e-05	0.000641676	yes
XLOC_015841	Sorcs2	chr5:36017180-36398139	WT	KO	OK	1.98835	4.2914	1.10988	1.89937	0.0006	0.00567273	yes
XLOC_015843	Tbc1d14	chr5:36490603-36586226	WT	KO	OK	81.9002	45.7013	-0.841633	-2.5641	5e-05	0.000641676	yes
XLOC_015855	Slc2a9	chr5:38349272-38502152	WT	KO	OK	5.80811	10.9699	0.917405	1.90335	0.0005	0.00486926	yes
XLOC_015858	Clnk	chr5:38706456-38876693	WT	KO	OK	2.02185	5.43574	1.4268	1.60435	0.0032	0.0220894	yes
XLOC_015865	Fbxl5	chr5:43744617-43782149	WT	KO	OK	117.179	49.5709	-1.24116	-3.72071	5e-05	0.000641676	yes
XLOC_015890	Arap2	chr5:62602445-62766177	WT	KO	OK	18.7802	26.9475	0.520936	1.59309	0.00095	0.00823981	yes
XLOC_015891	Rell1	chr5:63908897-63968897	WT	KO	OK	36.1738	14.5847	-1.31049	-3.53487	5e-05	0.000641676	yes
XLOC_015895	Tlr6	chr5:64953094-64960034	WT	KO	OK	32.2468	10.3187	-1.64389	-3.83428	5e-05	0.000641676	yes
XLOC_015897	Rpl9	chr5:65388363-65391431	WT	KO	OK	345.843	256.117	-0.433311	-1.32725	0.00805	0.0450702	yes
XLOC_015902	Rbm47	chr5:66016556-66151924	WT	KO	OK	16.1767	4.46494	-1.8572	-4.04056	5e-05	0.000641676	yes
XLOC_015911	Gnpda2	chr5:69575001-69592285	WT	KO	OK	17.6748	26.4237	0.580137	1.35233	0.0084	0.0465335	yes
XLOC_015922	Txk	chr5:72695977-72752773	WT	KO	OK	30.1974	42.5008	0.493066	1.37457	0.00645	0.0382284	yes
XLOC_015960	Ugt2b34	chr5:86889769-86906937	WT	KO	OK	0	3.65412	inf	nan	5e-05	0.000641676	yes
XLOC_015961	Ugt2b1	chr5:86916638-86926503	WT	KO	OK	0	9.17767	inf	nan	5e-05	0.000641676	yes
XLOC_015962	Ugt2b36	chr5:87065926-87092555	WT	KO	OK	0	10.2375	inf	nan	5e-05	0.000641676	yes
XLOC_015963	Ugt2b5	chr5:87124946-87140340	WT	KO	OK	0	8.94079	inf	nan	5e-05	0.000641676	yes
XLOC_015989	Naaa	chr5:92257659-92278181	WT	KO	OK	47.0413	25.5365	-0.881368	-2.43084	5e-05	0.000641676	yes
XLOC_015995	Scarb2	chr5:92443872-92505608	WT	KO	OK	59.5804	40.0444	-0.573236	-1.66427	0.001	0.00861923	yes
XLOC_015999	Ccni	chr5:93181932-93206495	WT	KO	OK	138.264	97.9795	-0.496875	-1.54169	0.00205	0.0155108	yes
XLOC_016009	Antxr2	chr5:97884687-98030962	WT	KO	OK	64.8731	26.0147	-1.31829	-3.87706	5e-05	0.000641676	yes
XLOC_016020	Plac8	chr5:100553732-100572205	WT	KO	OK	258.392	166.828	-0.631203	-1.84429	5e-05	0.000641676	yes
XLOC_016024	Fam175a	chr5:100804801-100820935	WT	KO	OK	4.5609	8.34172	0.871028	1.46069	0.0046	0.0291942	yes
XLOC_016026	Wdfy3	chr5:101832952-102069921	WT	KO	OK	12.3224	3.39229	-1.86095	-4.85591	5e-05	0.000641676	yes
XLOC_016033	Hsd17b11	chr5:103989764-104021796	WT	KO	OK	90.7573	56.1294	-0.693258	-2.03001	0.0001	0.00120481	yes
XLOC_016040	Gbp4	chr5:105115766-105139586	WT	KO	OK	20.7047	29.9104	0.53069	1.56938	0.0019	0.0147608	yes
XLOC_016051	Gfi1	chr5:107716654-107725805	WT	KO	OK	3.0927	7.027	1.18404	1.86164	0.00075	0.00681616	yes
XLOC_016056	Mfsd7a	chr5:108441053-108448891	WT	KO	OK	7.84264	1.2546	-2.64411	-3.24027	5e-05	0.000641676	yes
XLOC_016075	Pxmp2	chr5:110274285-110286168	WT	KO	OK	1.28632	7.7038	2.58232	2.27603	0.0018	0.0141233	yes
XLOC_016081	Ulk1	chr5:110784488-110810081	WT	KO	OK	41.7141	21.7651	-0.938517	-2.81447	5e-05	0.000641676	yes
XLOC_016101	Selplg	chr5:113817797-113830501	WT	KO	OK	176.268	104.298	-0.757058	-2.32632	5e-05	0.000641676	yes
XLOC_016102	Coro1c	chr5:113842438-113908706	WT	KO	OK	59.7223	44.2637	-0.432144	-1.33891	0.0086	0.0474744	yes
XLOC_016120	Rnf10	chr5:115241769-115272895	WT	KO	OK	344.884	237.136	-0.540399	-1.37334	0.00575	0.034963	yes
XLOC_016143	Tpcn1	chr5:120534156-120588613	WT	KO	OK	37.9153	28.0952	-0.432454	-1.32068	0.00895	0.0487715	yes
XLOC_016147	Oas2	chr5:120730332-120749848	WT	KO	OK	39.1045	13.4957	-1.53483	-3.9613	5e-05	0.000641676	yes
XLOC_016148	Oas3	chr5:120753097-120777659	WT	KO	OK	70.4559	33.4443	-1.07496	-3.1071	5e-05	0.000641676	yes
XLOC_016155	Trafd1	chr5:121371724-121385615	WT	KO	OK	71.1171	48.6667	-0.547263	-1.64934	0.0015	0.0120877	yes
XLOC_016162	Acad10	chr5:121621028-121660510	WT	KO	OK	1.78234	4.81536	1.43387	2.07909	0.0004	0.00404922	yes
XLOC_016163	Sh2b3	chr5:121817214-121836801	WT	KO	OK	78.7333	51.1022	-0.623591	-1.8977	0.00015	0.0017388	yes
XLOC_016180	Clip1	chr5:123579069-123684291	WT	KO	OK	42.4441	24.5475	-0.78999	-2.38584	5e-05	0.000641676	yes
XLOC_016181	Zcchc8	chr5:123698301-123721044	WT	KO	OK	27.8731	19.786	-0.49439	-1.43926	0.0028	0.0198631	yes
XLOC_016183	Niacr1	chr5:123863569-123865516	WT	KO	OK	59.2171	6.47612	-3.19281	-6.09259	5e-05	0.000641676	yes
XLOC_016186	Abcb9	chr5:124061856-124095798	WT	KO	OK	5.99385	9.75737	0.70301	1.42574	0.0046	0.0291942	yes
XLOC_016187	Pitpnm2	chr5:124118689-124216418	WT	KO	OK	14.4283	19.8057	0.457012	1.34833	0.0071	0.0410437	yes
XLOC_016188	Mphosph9	chr5:124250958-124341844	WT	KO	OK	5.58182	8.25361	0.564288	1.33985	0.00855	0.0472694	yes
XLOC_016216	Wbscr16	chr5:134148057-134176767	WT	KO	OK	5.64187	10.353	0.875805	1.51648	0.0038	0.0253119	yes
XLOC_016217	Ncf1	chr5:134220259-134229625	WT	KO	OK	149.22	98.3182	-0.601909	-1.84242	0.0002	0.00223158	yes
XLOC_016236	Hip1	chr5:135406518-135545122	WT	KO	OK	27.7132	15.0587	-0.879972	-2.57383	5e-05	0.000641676	yes
XLOC_016239	Tmem120a	chr5:135735489-135744172	WT	KO	OK	40.37	22.6957	-0.830866	-1.87003	0.00035	0.00362973	yes
XLOC_016246	Sh2b2	chr5:136218148-136244903	WT	KO	OK	16.1815	4.35708	-1.89291	-3.50054	5e-05	0.000641676	yes
XLOC_016256	Slc12a9	chr5:137314557-137333582	WT	KO	OK	23.4179	13.6362	-0.780168	-1.99454	0.0001	0.00120481	yes
XLOC_016260	Gnb2	chr5:137528128-137533229	WT	KO	OK	184.094	124.822	-0.560568	-1.74009	0.00025	0.00270461	yes
XLOC_016268	Pilra	chr5:137787801-137836278	WT	KO	OK	72.8868	28.0041	-1.38002	-3.71165	5e-05	0.000641676	yes
XLOC_016269	Pilrb1	chr5:137852146-137858049	WT	KO	OK	63.9144	21.5325	-1.56962	-3.28504	5e-05	0.000641676	yes
XLOC_016270	Pilrb2	chr5:137865828-137871758	WT	KO	OK	54.7035	20.0953	-1.44478	-3.5698	5e-05	0.000641676	yes
XLOC_016274	Mcm7	chr5:138164588-138171862	WT	KO	OK	30.8516	42.8104	0.472618	1.32884	0.00735	0.0421354	yes
XLOC_016286	Adap1	chr5:139271875-139325464	WT	KO	OK	28.0636	17.5023	-0.681153	-1.71701	0.00045	0.00445714	yes
XLOC_016299	Ttyh3	chr5:140620577-140649031	WT	KO	OK	97.6655	62.8104	-0.636847	-1.94153	0.0001	0.00120481	yes
XLOC_016306	Tnrc18	chr5:142724604-142817387	WT	KO	OK	38.6217	21.8463	-0.82202	-2.39468	5e-05	0.000641676	yes
XLOC_016308	Actb	chr5:142903115-142906724	WT	KO	OK	337.665	220.834	-0.612629	-1.8242	0.0002	0.00223158	yes
XLOC_016337	Cyp3a25	chr5:145977193-146009618	WT	KO	OK	0	5.27045	inf	nan	0.00195	0.014887	yes
XLOC_016351	Ubl3	chr5:148504630-148552788	WT	KO	OK	82.885	60.1678	-0.46212	-1.43633	0.0036	0.0242879	yes
XLOC_016357	Hsph1	chr5:149616844-149636315	WT	KO	OK	49.0659	28.3502	-0.79136	-2.28228	5e-05	0.000641676	yes
XLOC_016405	Capza2	chr6:17637097-17666536	WT	KO	OK	131.54	91.8575	-0.51803	-1.61151	0.0017	0.0134054	yes
XLOC_016436	Tspan33	chr6:29694255-29718558	WT	KO	OK	134.902	89.733	-0.588196	-1.78374	0.0004	0.00404922	yes
XLOC_016449	Mest	chr6:30733505-30748466	WT	KO	OK	37.3282	58.0933	0.638106	1.83022	0.0002	0.00223158	yes
XLOC_016458	Akr1b10	chr6:34384246-34396949	WT	KO	OK	15.1907	25.0744	0.723028	1.43527	0.0044	0.0282009	yes
XLOC_016460	Bpgm	chr6:34476355-34505610	WT	KO	OK	346.728	242.963	-0.513072	-1.47807	0.0037	0.0248409	yes
XLOC_016466	1810058I24Rik	chr6:35252698-35262059	WT	KO	OK	256.542	185.581	-0.46715	-1.42001	0.0043	0.0277536	yes
XLOC_016478	Tbxas1	chr6:38918985-39084579	WT	KO	OK	54.2803	82.987	0.612457	1.7842	0.00025	0.00270461	yes
XLOC_016490	Mgam	chr6:40529090-40910666	WT	KO	OK	13.4806	2.63702	-2.3539	-3.60856	5e-05	0.000641676	yes
XLOC_016507	Gstk1	chr6:42245934-42250441	WT	KO	OK	8.52038	21.8053	1.35569	1.98982	0.00035	0.00362973	yes
XLOC_016511	Zyx	chr6:42349827-42358395	WT	KO	OK	254.765	184.162	-0.468191	-1.38206	0.0057	0.0346973	yes
XLOC_016539	Zfp956	chr6:47943174-47965299	WT	KO	OK	7.9149	13.9168	0.814184	1.69466	0.0013	0.010671	yes
XLOC_016540	Krba1	chr6:48395585-48419855	WT	KO	OK	4.41237	7.15139	0.69667	1.65849	0.00125	0.0103298	yes
XLOC_016547	Zfp775	chr6:48613179-48623227	WT	KO	OK	1.83601	3.75373	1.03175	1.53471	0.0042	0.0272358	yes
XLOC_016554	Gimap5	chr6:48746196-48754200	WT	KO	OK	31.3196	46.1303	0.55865	1.52118	0.0027	0.0192902	yes
XLOC_016562	Ccdc126	chr6:49319352-49341581	WT	KO	OK	23.8259	7.43572	-1.67999	-3.37315	5e-05	0.000641676	yes
XLOC_016571	Snx10	chr6:51523902-51590670	WT	KO	OK	47.7074	32.14	-0.569844	-1.61351	0.00125	0.0103298	yes
XLOC_016588	Aqp1	chr6:55336298-55348555	WT	KO	OK	43.5322	68.4892	0.653795	1.9606	0.0001	0.00120481	yes
XLOC_016615	Herc3	chr6:58833699-58920396	WT	KO	OK	16.704	27.5128	0.719911	2.09218	5e-05	0.000641676	yes
XLOC_016629	Gng12	chr6:66896396-67021361	WT	KO	OK	18.832	9.17347	-1.03765	-2.60381	5e-05	0.000641676	yes
XLOC_016634	Fabp1	chr6:71199887-71205023	WT	KO	OK	0	96.0615	inf	nan	5e-05	0.000641676	yes
XLOC_016637	Cd8a	chr6:71373426-71379171	WT	KO	OK	43.6024	64.8674	0.573085	1.7408	0.00065	0.00604692	yes
XLOC_016643	St3gal5	chr6:72097612-72154570	WT	KO	OK	159.04	118.083	-0.429586	-1.30838	0.0088	0.0482643	yes
XLOC_016650	Retsat	chr6:72598627-72607488	WT	KO	OK	4.04336	10.2764	1.34571	2.03346	0.0003	0.00317085	yes
XLOC_016676	Mob1a	chr6:83326038-83340949	WT	KO	OK	125.767	83.0981	-0.597861	-1.82194	0.00035	0.00362973	yes
XLOC_016677	Bola3	chr6:83349483-83358392	WT	KO	OK	291.182	208.318	-0.483133	-1.36665	0.006	0.0362632	yes
XLOC_016701	Asprv1	chr6:86628173-86629704	WT	KO	OK	121.164	37.3543	-1.69761	-4.4585	5e-05	0.000641676	yes
XLOC_016735	Zxdc	chr6:90369493-90403486	WT	KO	OK	19.894	12.6525	-0.652916	-1.77802	0.0004	0.00404922	yes
XLOC_016737	Aldh1l1	chr6:90550847-90599171	WT	KO	OK	1.43218	15.7215	3.45645	4.87959	5e-05	0.000641676	yes
XLOC_016742	Tmem43	chr6:91473750-91488458	WT	KO	OK	84.4998	48.5734	-0.798781	-2.44355	5e-05	0.000641676	yes
XLOC_016744	Slc6a6	chr6:91684066-91759063	WT	KO	OK	68.9226	40.655	-0.761545	-2.30636	5e-05	0.000641676	yes
XLOC_016756	Mitf	chr6:97807057-98021358	WT	KO	OK	4.28848	1.4808	-1.53409	-2.30368	5e-05	0.000641676	yes
XLOC_016782	Arpc4,Ttll3	chr6:113378112-113414571	WT	KO	OK	108.169	69.6843	-0.634383	-1.92737	5e-05	0.000641676	yes
XLOC_016786	Creld1	chr6:113483568-113493338	WT	KO	OK	4.78742	9.77501	1.02985	1.64318	0.002	0.0152055	yes
XLOC_016788	Brk1	chr6:113604771-113616951	WT	KO	OK	140.995	102.941	-0.453824	-1.34361	0.00595	0.0360598	yes
XLOC_016795	Atg7	chr6:114643096-114860614	WT	KO	OK	48.2205	30.4798	-0.661796	-1.9805	0.0001	0.00120481	yes
XLOC_016804	Fam21	chr6:116208032-116262671	WT	KO	OK	67.7668	44.1076	-0.619552	-1.90949	5e-05	0.000641676	yes
XLOC_016812	Cxcl12	chr6:117168534-117181368	WT	KO	OK	0.70579	10.8982	3.9487	3.71614	5e-05	0.000641676	yes
XLOC_016825	Il17ra	chr6:120463196-120483727	WT	KO	OK	134.318	85.858	-0.645627	-1.95037	0.00015	0.0017388	yes
XLOC_016827	Cecr2	chr6:120666420-120771191	WT	KO	OK	3.38343	7.49041	1.14656	2.76911	5e-05	0.000641676	yes
XLOC_016836	Mug1	chr6:121838540-121889057	WT	KO	OK	0	8.96027	inf	nan	5e-05	0.000641676	yes
XLOC_016842	Aicda	chr6:122553808-122564180	WT	KO	OK	9.81502	3.14057	-1.64396	-2.54061	5e-05	0.000641676	yes
XLOC_016847	Clec4a1	chr6:122921847-122934619	WT	KO	OK	72.7929	36.6927	-0.988305	-2.63733	5e-05	0.000641676	yes
XLOC_016848	Clec4a3	chr6:122952514-122969878	WT	KO	OK	85.7644	44.9231	-0.932923	-2.42236	5e-05	0.000641676	yes
XLOC_016851	Clec4a2	chr6:123122689-123143999	WT	KO	OK	25.7791	7.44589	-1.79169	-3.70587	5e-05	0.000641676	yes
XLOC_016853	Clec4n	chr6:123229842-123247024	WT	KO	OK	31.2416	7.74912	-2.01136	-3.29836	5e-05	0.000641676	yes
XLOC_016854	Clec4d	chr6:123262106-123275268	WT	KO	OK	176.271	65.0643	-1.43786	-4.19368	5e-05	0.000641676	yes
XLOC_016866	Cdca3	chr6:124830175-124833701	WT	KO	OK	6.71547	14.6538	1.12572	1.79787	0.00105	0.00897302	yes
XLOC_016880	Scnn1a	chr6:125321339-125344942	WT	KO	OK	34.3208	12.0322	-1.51218	-3.94883	5e-05	0.000641676	yes
XLOC_016881	Tnfrsf1a	chr6:125349722-125362483	WT	KO	OK	134.994	53.4573	-1.33644	-3.95667	5e-05	0.000641676	yes
XLOC_016892	4933413G19Rik,Foxm1	chr6:128362993-128385144	WT	KO	OK	2.26613	4.4816	0.983785	1.48538	0.0026	0.0186969	yes
XLOC_016898	BC064078	chr6:128993019-129006649	WT	KO	OK	36.7402	74.9196	1.02798	2.2859	5e-05	0.000641676	yes
XLOC_016902	Clec12a	chr6:129350243-129365303	WT	KO	OK	36.3254	21.2236	-0.775307	-1.99993	0.0001	0.00120481	yes
XLOC_016925	Etv6	chr6:134035706-134270147	WT	KO	OK	22.8723	14.3969	-0.667844	-1.90918	0.0001	0.00120481	yes
XLOC_016939	Atf7ip	chr6:136518850-136607379	WT	KO	OK	71.561	51.9313	-0.462569	-1.45597	0.0035	0.0237733	yes
XLOC_016943	Ptpro	chr6:137252298-137464633	WT	KO	OK	16.0839	6.80752	-1.24042	-2.86739	5e-05	0.000641676	yes
XLOC_016946	Mgst1	chr6:138140536-138156752	WT	KO	OK	117.159	80.7535	-0.536877	-1.4473	0.0038	0.0253119	yes
XLOC_016949	Plekha5	chr6:140424098-140594906	WT	KO	OK	4.20337	8.16279	0.957515	2.06157	0.0001	0.00120481	yes
XLOC_016954	Slco1b2	chr6:141629517-141686635	WT	KO	OK	0	6.67176	inf	nan	5e-05	0.000641676	yes
XLOC_016960	Cmas	chr6:142756685-142775714	WT	KO	OK	210.204	144.826	-0.537475	-1.63989	0.00105	0.00897302	yes
XLOC_016988	Mettl20	chr6:149141512-149151170	WT	KO	OK	14.1451	22.2239	0.651808	1.32705	0.00765	0.0432924	yes
XLOC_016989	2810474O19Rik	chr6:149309413-149335663	WT	KO	OK	61.687	40.9824	-0.589963	-1.84185	0.0002	0.00223158	yes
XLOC_016998	Sgce	chr6:4674349-4747204	WT	KO	OK	9.66336	18.8346	0.962787	1.80719	0.00025	0.00270461	yes
XLOC_016999	Pon1	chr6:5168089-5193946	WT	KO	OK	0	10.6477	inf	nan	5e-05	0.000641676	yes
XLOC_017051	Impdh1	chr6:29200439-29212271	WT	KO	OK	22.9522	33.3681	0.539834	1.44493	0.0039	0.0258375	yes
XLOC_017079	Mtpn	chr6:35508823-35539888	WT	KO	OK	102.732	73.9117	-0.475009	-1.47942	0.003	0.0209184	yes
XLOC_017091	Parp12	chr6:39086411-39118349	WT	KO	OK	17.3482	9.18628	-0.917231	-2.11634	5e-05	0.000641676	yes
XLOC_017092	Jhdm1d	chr6:39118472-39206773	WT	KO	OK	66.5468	38.5798	-0.786523	-2.27794	5e-05	0.000641676	yes
XLOC_017094	Mkrn1	chr6:39397820-39420369	WT	KO	OK	345.228	239.62	-0.526804	-1.36793	0.0075	0.0427508	yes
XLOC_017096	Braf	chr6:39603236-39725463	WT	KO	OK	19.8085	12.6946	-0.64191	-1.93697	0.00015	0.0017388	yes
XLOC_017102	Clec5a	chr6:40529090-40910666	WT	KO	OK	24.6185	6.699	-1.87772	-3.24095	5e-05	0.000641676	yes
XLOC_017117	Epha1	chr6:42358486-42380558	WT	KO	OK	7.06869	3.03234	-1.22101	-1.97927	0.0002	0.00223158	yes
XLOC_017146	Tmem176b	chr6:48833811-48841374	WT	KO	OK	58.0369	31.3491	-0.888545	-2.03323	0.00025	0.00270461	yes
XLOC_017149	Dfna5	chr6:50207402-50261769	WT	KO	OK	34.8203	7.83881	-2.15122	-4.34867	5e-05	0.000641676	yes
XLOC_017150	Osbpl3	chr6:50293326-50456170	WT	KO	OK	5.33694	8.65544	0.697595	1.72547	0.00075	0.00681616	yes
XLOC_017156	Skap2	chr6:51859164-52012549	WT	KO	OK	150.6	109.076	-0.465385	-1.43129	0.0049	0.0307442	yes
XLOC_017186	Nt5c3	chr6:56882401-56923932	WT	KO	OK	198.742	136.791	-0.538916	-1.64625	0.0011	0.009328	yes
XLOC_017207	Snca	chr6:60731572-60829855	WT	KO	OK	453.839	313.285	-0.534708	-1.61095	0.0014	0.0113733	yes
XLOC_017217	Gadd45a	chr6:67035095-67080652	WT	KO	OK	90.0977	50.8521	-0.825183	-2.06353	5e-05	0.000641676	yes
XLOC_017220	Tacstd2	chr6:67534058-67535822	WT	KO	OK	29.4675	8.68103	-1.76318	-3.41892	5e-05	0.000641676	yes
XLOC_017254	Hk2	chr6:82725026-82774454	WT	KO	OK	13.6184	6.18292	-1.1392	-2.72241	5e-05	0.000641676	yes
XLOC_017278	Sfxn5	chr6:85213050-85333422	WT	KO	OK	53.9435	11.9384	-2.17585	-5.73541	5e-05	0.000641676	yes
XLOC_017279	Rab11fip5	chr6:85334961-85374634	WT	KO	OK	11.8512	3.78184	-1.64787	-0.956254	0.00335	0.022981	yes
XLOC_017290	Cml1	chr6:85910153-85915677	WT	KO	OK	3.55343	12.5097	1.81576	2.10618	0.0002	0.00223158	yes
XLOC_017295	Mxd1	chr6:86647044-86669159	WT	KO	OK	180.04	61.0832	-1.55947	-4.24896	5e-05	0.000641676	yes
XLOC_017303	Arhgap25	chr6:87459384-87533235	WT	KO	OK	96.5882	67.2394	-0.522539	-1.61666	0.001	0.00861923	yes
XLOC_017305	Aplf	chr6:87628428-87672168	WT	KO	OK	17.5554	12.0577	-0.541965	-1.33219	0.00845	0.0467635	yes
XLOC_017311	Rab7	chr6:88000434-88013690	WT	KO	OK	256.988	165.687	-0.633243	-1.81583	0.0003	0.00317085	yes
XLOC_017329	Iqsec1	chr6:90659597-90810123	WT	KO	OK	68.0161	42.6558	-0.673135	-2.04548	5e-05	0.000641676	yes
XLOC_017356	Rybp	chr6:100228564-100287358	WT	KO	OK	36.6305	21.8501	-0.745406	-2.23247	5e-05	0.000641676	yes
XLOC_017360	Gm19757	chr6:105481265-105492668	WT	KO	OK	12.5939	7.79331	-0.692413	-1.48122	0.00395	0.026028	yes
XLOC_017386	Raf1	chr6:115601937-115676635	WT	KO	OK	96.0173	56.0938	-0.775452	-2.21893	5e-05	0.000641676	yes
XLOC_017392	Plxnd1	chr6:115954810-115995005	WT	KO	OK	10.1035	6.82182	-0.566619	-1.45553	0.0034	0.0232372	yes
XLOC_017393	Tmcc1	chr6:116018617-116193374	WT	KO	OK	44.962	17.8123	-1.33584	-3.91592	5e-05	0.000641676	yes
XLOC_017394	Alox5	chr6:116410070-116461178	WT	KO	OK	74.8054	23.2936	-1.68321	-4.68589	5e-05	0.000641676	yes
XLOC_017397	Rassf4	chr6:116633007-116673836	WT	KO	OK	47.351	24.7143	-0.938046	-2.77508	5e-05	0.000641676	yes
XLOC_017401	Csgalnact2	chr6:118107451-118139140	WT	KO	OK	31.7908	18.7263	-0.763547	-2.16154	0.0001	0.00120481	yes
XLOC_017407	Ankrd26	chr6:118502563-118562256	WT	KO	OK	3.04336	5.04366	0.728805	1.41892	0.00525	0.0324964	yes
XLOC_017410	Adipor2	chr6:119353149-119417483	WT	KO	OK	68.694	47.6583	-0.527456	-1.64969	0.0008	0.00718761	yes
XLOC_017419	Atp6v1e1	chr6:120795243-120822685	WT	KO	OK	109.681	73.8292	-0.571049	-1.64771	0.0014	0.0113733	yes
XLOC_017420	Bid	chr6:120893118-120916820	WT	KO	OK	64.8829	43.8649	-0.564772	-1.628	0.00115	0.0097072	yes
XLOC_017426	Apobec1	chr6:122577791-122602444	WT	KO	OK	70.2665	47.432	-0.566978	-1.6888	0.00085	0.00752643	yes
XLOC_017430	Clec4e	chr6:123281788-123289871	WT	KO	OK	89.9747	20.6268	-2.125	-5.68086	5e-05	0.000641676	yes
XLOC_017444	Ptpn6	chr6:124720717-124738709	WT	KO	OK	202.037	142.371	-0.504968	-1.56959	0.0024	0.0175915	yes
XLOC_017459	Ncapd2	chr6:125168006-125191586	WT	KO	OK	12.4626	18.0753	0.536416	1.44653	0.00365	0.0245951	yes
XLOC_017464	Ltbr	chr6:125306570-125313870	WT	KO	OK	43.9646	12.4919	-1.81535	-4.14598	5e-05	0.000641676	yes
XLOC_017466	Cd9	chr6:125460265-125494755	WT	KO	OK	342.932	249.635	-0.458101	-1.4201	0.0041	0.0267446	yes
XLOC_017487	Klrb1a	chr6:128609226-128622934	WT	KO	OK	7.29716	13.7918	0.918406	1.37343	0.0086	0.0474744	yes
XLOC_017494	2310001H17Rik	chr6:129232622-129238482	WT	KO	OK	88.0434	48.8348	-0.850305	-1.73698	0.0007	0.0064414	yes
XLOC_017499	Clec7a	chr6:129461590-129472777	WT	KO	OK	135.225	45.4057	-1.57442	-4.58602	5e-05	0.000641676	yes
XLOC_017500	Olr1	chr6:129485246-129507165	WT	KO	OK	3.11636	5.59147	0.843365	1.39838	0.00735	0.0421354	yes
XLOC_017502	Klrk1	chr6:129610320-129623841	WT	KO	OK	28.4494	45.0746	0.663917	1.97085	5e-05	0.000641676	yes
XLOC_017507	Klri2	chr6:129729040-129740484	WT	KO	OK	9.36439	17.4522	0.898149	2.25611	5e-05	0.000641676	yes
XLOC_017509	Klra17	chr6:129831153-129876672	WT	KO	OK	38.2383	8.75206	-2.12732	-3.60545	5e-05	0.000641676	yes
XLOC_017511	Klra1,Klra12,Klra15,Klra18,Klra22,Klra23,Klra33,Klra4	chr6:129972081-130386874	WT	KO	OK	48.2893	89.3229	0.887326	1.54567	0.0022	0.0163981	yes
XLOC_017519	Klra2	chr6:131219234-131247362	WT	KO	OK	73.5265	25.2066	-1.54446	-3.95577	5e-05	0.000641676	yes
XLOC_017521	Styk1	chr6:131299143-131313827	WT	KO	OK	2.50759	6.01917	1.26327	1.99428	0.0002	0.00223158	yes
XLOC_017522	Csda	chr6:131364857-131388450	WT	KO	OK	204.108	149.192	-0.452158	-1.38546	0.00485	0.0304652	yes
XLOC_017544	Dusp16	chr6:134715472-134792628	WT	KO	OK	23.6533	17.1192	-0.466424	-1.34303	0.00655	0.0386135	yes
XLOC_017552	Plbd1	chr6:136612070-136661893	WT	KO	OK	150.153	60.3672	-1.3146	-3.93818	5e-05	0.000641676	yes
XLOC_017560	Arhgdib	chr6:136923708-136941717	WT	KO	OK	332.021	232.2	-0.515905	-1.60767	0.00145	0.0117277	yes
XLOC_017577	Kcnj8	chr6:142564938-142571356	WT	KO	OK	2.81088	6.60492	1.23252	1.71217	0.0017	0.0134054	yes
XLOC_017586	Kras	chr6:145216698-145250231	WT	KO	OK	40.1683	26.9313	-0.576772	-1.76441	0.00045	0.00445714	yes
XLOC_017602	Dennd5b	chr6:148988068-149101680	WT	KO	OK	7.56321	12.2031	0.690173	1.97461	5e-05	0.000641676	yes
XLOC_017606	D7Ertd143e	chr7:3218783-3221015	WT	KO	OK	15.4412	2.69758	-2.51705	-3.78	5e-05	0.000641676	yes
XLOC_017607	Myadm	chr7:3289037-3299349	WT	KO	OK	164.749	79.5707	-1.04996	-3.19829	5e-05	0.000641676	yes
XLOC_017616	Rps9	chr7:3704040-3706897	WT	KO	OK	427.579	309.122	-0.468013	-1.44543	0.0039	0.0258375	yes
XLOC_017621	Ncr1	chr7:4337723-4345164	WT	KO	OK	34.8437	54.3891	0.642422	1.69052	0.0006	0.00567273	yes
XLOC_017626	Rpl28	chr7:4792964-4794547	WT	KO	OK	463.637	334.664	-0.470283	-1.40157	0.00455	0.0290441	yes
XLOC_017672	Zfp606	chr7:12478304-12496235	WT	KO	OK	5.16782	9.77338	0.919302	1.71248	0.00125	0.0103298	yes
XLOC_017684	Lig1	chr7:13258966-13311427	WT	KO	OK	8.65669	13.2007	0.60873	1.30041	0.0089	0.0486433	yes
XLOC_017699	Meis3	chr7:16175379-16186503	WT	KO	OK	6.21773	11.2337	0.85337	1.39443	0.00715	0.0412679	yes
XLOC_017700	Bbc3	chr7:16309582-16318334	WT	KO	OK	15.8787	28.5413	0.84596	1.98846	0.00015	0.0017388	yes
XLOC_017728	Pglyrp1	chr7:18884689-18890438	WT	KO	OK	268.746	146.53	-0.875044	-2.50298	5e-05	0.000641676	yes
XLOC_017735	Dmwd	chr7:19076199-19082775	WT	KO	OK	5.87863	2.14686	-1.45325	-1.95441	0.00055	0.00524952	yes
XLOC_017750	Trappc6a	chr7:19508728-19516145	WT	KO	OK	45.799	72.7698	0.668023	1.50397	0.0035	0.0237733	yes
XLOC_017809	Plaur	chr7:24462499-24475873	WT	KO	OK	85.1299	41.1991	-1.04705	-2.8661	5e-05	0.000641676	yes
XLOC_017815	Phldb3	chr7:24611327-24629297	WT	KO	OK	8.99378	14.5785	0.69684	1.41819	0.0044	0.0282009	yes
XLOC_017819	Ceacam10	chr7:24777203-24784655	WT	KO	OK	26.3757	7.27624	-1.85794	-2.75048	5e-05	0.000641676	yes
XLOC_017833	Atp5sl	chr7:25619492-25625550	WT	KO	OK	29.3911	41.7444	0.506203	1.42822	0.0037	0.0248409	yes
XLOC_017848	Cyp2a12	chr7:27029089-27036815	WT	KO	OK	0	8.13691	inf	nan	5e-05	0.000641676	yes
XLOC_017849	Cyp2f2	chr7:27119954-27133660	WT	KO	OK	0	20.8749	inf	nan	5e-05	0.000641676	yes
XLOC_017854	Blvrb	chr7:27447977-27465981	WT	KO	OK	291.064	201.689	-0.529205	-1.61036	0.0011	0.009328	yes
XLOC_017873	Rps16	chr7:28350688-28352698	WT	KO	OK	383.26	281.237	-0.446537	-1.35157	0.00545	0.0334712	yes
XLOC_017876	Gmfg	chr7:28437446-28446895	WT	KO	OK	124.223	89.842	-0.467473	-1.33669	0.0073	0.0418923	yes
XLOC_017893	Rasgrp4	chr7:29134932-29156210	WT	KO	OK	64.4171	20.1969	-1.67331	-4.14982	5e-05	0.000641676	yes
XLOC_017913	Tyrobp	chr7:30413787-30417579	WT	KO	OK	425.131	256.052	-0.731472	-2.17496	5e-05	0.000641676	yes
XLOC_017938	Cebpa	chr7:35119292-35121931	WT	KO	OK	24.6771	13.0601	-0.918008	-2.24358	5e-05	0.000641676	yes
XLOC_017946	1600014C10Rik	chr7:38183216-38197565	WT	KO	OK	54.3799	35.2127	-0.626979	-1.8611	0.0002	0.00223158	yes
XLOC_017954	Zfp788	chr7:41633530-41651532	WT	KO	OK	5.20922	8.88088	0.769635	1.58525	0.00205	0.0155108	yes
XLOC_017961	Siglec5	chr7:43351340-43359470	WT	KO	OK	17.6375	9.52893	-0.888264	-1.90512	0.0003	0.00317085	yes
XLOC_017968	Zfp719	chr7:43579585-43593710	WT	KO	OK	6.12311	3.83013	-0.676872	-1.35077	0.0075	0.0427508	yes
XLOC_017970	Ceacam18	chr7:43634738-43649294	WT	KO	OK	3.56742	0.793842	-2.16796	-1.97143	0.0013	0.010671	yes
XLOC_017999	2410002F23Rik	chr7:44246721-44252319	WT	KO	OK	25.6462	40.2292	0.649502	1.7256	0.0008	0.00718761	yes
XLOC_018015	Pnkp	chr7:44857180-44862929	WT	KO	OK	66.4469	44.9342	-0.564388	-1.64171	0.0008	0.00718761	yes
XLOC_018055	Saa2	chr7:46751832-46754314	WT	KO	OK	0	4.92254	inf	nan	5e-05	0.000641676	yes
XLOC_018057	Ldha	chr7:46845803-46855627	WT	KO	OK	177.338	131.177	-0.43498	-1.363	0.006	0.0362632	yes
XLOC_018075	Cyfip1	chr7:55842070-55962493	WT	KO	OK	20.5422	13.5994	-0.59505	-1.35522	0.007	0.0407434	yes
XLOC_018098	Chsy1	chr7:66109514-66173798	WT	KO	OK	54.6741	33.1301	-0.722712	-2.21654	5e-05	0.000641676	yes
XLOC_018099	Lins	chr7:66689888-66717256	WT	KO	OK	8.1953	4.1194	-0.992363	-2.12063	5e-05	0.000641676	yes
XLOC_018104	Igf1r	chr7:67952256-68233667	WT	KO	OK	25.3006	10.1371	-1.31952	-3.87092	5e-05	0.000641676	yes
XLOC_018119	Isg20	chr7:78913764-78920396	WT	KO	OK	428.912	294.335	-0.543222	-1.65524	0.00075	0.00681616	yes
XLOC_018128	Zfp710	chr7:80024813-80092751	WT	KO	OK	44.8746	22.869	-0.972505	-2.84572	5e-05	0.000641676	yes
XLOC_018134	Prc1	chr7:80294464-80316259	WT	KO	OK	3.39534	6.80101	1.00219	1.63802	0.0021	0.0158131	yes
XLOC_018145	Fam103a1	chr7:81762952-81769490	WT	KO	OK	92.372	67.6298	-0.449796	-1.31241	0.0078	0.0440283	yes
XLOC_018171	Ctsc	chr7:88278092-88310875	WT	KO	OK	106.701	70.1763	-0.604521	-1.86503	0.0002	0.00223158	yes
XLOC_018176	Picalm	chr7:90130231-90209447	WT	KO	OK	138.325	71.341	-0.955261	-2.81316	5e-05	0.000641676	yes
XLOC_018188	Gab2	chr7:97081750-97308951	WT	KO	OK	24.5256	12.2801	-0.997964	-2.83638	5e-05	0.000641676	yes
XLOC_018192	Kctd14	chr7:97451333-97459557	WT	KO	OK	6.05374	11.0254	0.864927	1.53669	0.0027	0.0192902	yes
XLOC_018196	Pak1	chr7:97842938-97912381	WT	KO	OK	12.1898	5.1379	-1.24643	-2.40251	5e-05	0.000641676	yes
XLOC_018200	Lrrc32	chr7:98494221-98501830	WT	KO	OK	4.18905	7.17258	0.775869	1.46913	0.0039	0.0258375	yes
XLOC_018219	Ucp2	chr7:100493344-100502173	WT	KO	OK	150.596	108.813	-0.468835	-1.36762	0.0065	0.0384421	yes
XLOC_018221	Rab6a	chr7:100549116-100641268	WT	KO	OK	82.6177	58.8238	-0.49005	-1.42738	0.0044	0.0282009	yes
XLOC_018224	Stard10	chr7:101321318-101346312	WT	KO	OK	43.212	64.2885	0.573129	1.48845	0.0033	0.0226803	yes
XLOC_018225	Arap1	chr7:101348068-101412586	WT	KO	OK	81.9634	57.7082	-0.506204	-1.54082	0.0018	0.0141233	yes
XLOC_018359	Ampd3	chr7:110768205-110812408	WT	KO	OK	50.8789	21.3299	-1.25419	-3.61703	5e-05	0.000641676	yes
XLOC_018369	Far1	chr7:113513861-113570458	WT	KO	OK	62.9017	46.4057	-0.438797	-1.37281	0.0056	0.0342398	yes
XLOC_018377	Xylt1	chr7:117380978-117667630	WT	KO	OK	27.9474	19.6367	-0.509163	-1.3919	0.00465	0.0294269	yes
XLOC_018385	Acsm1	chr7:119617827-119662515	WT	KO	OK	0	6.19701	inf	nan	5e-05	0.000641676	yes
XLOC_018409	Plk1	chr7:122159436-122169875	WT	KO	OK	2.58147	5.2882	1.03458	1.36911	0.0088	0.0482643	yes
XLOC_018421	Il4ra	chr7:125552281-125579474	WT	KO	OK	91.4915	66.5685	-0.458799	-1.3943	0.005	0.0312118	yes
XLOC_018427	Apobr	chr7:126585007-126589092	WT	KO	OK	85.1161	41.5829	-1.03344	-3.06835	5e-05	0.000641676	yes
XLOC_018430	Mapk3	chr7:126759625-126765816	WT	KO	OK	115.649	74.4441	-0.635524	-1.91479	0.00025	0.00270461	yes
XLOC_018432	Ypel3	chr7:126776974-126780514	WT	KO	OK	290.687	195.796	-0.570115	-1.74806	0.00055	0.00524952	yes
XLOC_018433	Tbx6	chr7:126781482-126785548	WT	KO	OK	18.5261	10.7549	-0.784568	-1.51446	0.00255	0.0184336	yes
XLOC_018434	Fam57b	chr7:126816884-126830219	WT	KO	OK	2.20049	5.38358	1.29074	1.54233	0.00185	0.0144641	yes
XLOC_018440	AI467606	chr7:127091435-127094049	WT	KO	OK	135.65	94.996	-0.513956	-1.60141	0.00125	0.0103298	yes
XLOC_018444	Itgal	chr7:127296259-127335137	WT	KO	OK	166.357	113.16	-0.555922	-1.51891	0.0024	0.0175915	yes
XLOC_018447	Fbrs	chr7:127485220-127491513	WT	KO	OK	75.7063	51.7805	-0.548005	-1.68046	0.00075	0.00681616	yes
XLOC_018456	Hsd3b7	chr7:127800608-127803802	WT	KO	OK	9.4909	17.0131	0.842033	1.5919	0.0023	0.0170512	yes
XLOC_018459	Bckdk	chr7:127904072-127909664	WT	KO	OK	13.0201	18.8989	0.537559	1.31923	0.00915	0.049665	yes
XLOC_018463	Itgam	chr7:128062639-128118491	WT	KO	OK	137.596	70.6238	-0.962216	-2.72884	5e-05	0.000641676	yes
XLOC_018467	Tgfb1i1	chr7:128246870-128253712	WT	KO	OK	16.1027	27.3391	0.763663	2.02172	5e-05	0.000641676	yes
XLOC_018500	Ptpre	chr7:135537823-135686294	WT	KO	OK	42.7477	21.3517	-1.0015	-2.90833	5e-05	0.000641676	yes
XLOC_018502	Mgmt	chr7:136894610-137128188	WT	KO	OK	11.4401	32.2157	1.49367	2.30845	5e-05	0.000641676	yes
XLOC_018509	Pwwp2b	chr7:139248481-139267253	WT	KO	OK	4.44407	1.73116	-1.36014	-1.66643	0.0023	0.0170512	yes
XLOC_018520	5830411N06Rik	chr7:140247300-140299791	WT	KO	OK	1.58764	3.57524	1.17116	1.46487	0.0035	0.0237733	yes
XLOC_018532	Cyp2e1	chr7:140763831-140774977	WT	KO	OK	0.483133	38.947	6.33295	5.35901	0.00035	0.00362973	yes
XLOC_018539	Nlrp6	chr7:140920901-140928540	WT	KO	OK	6.46787	10.0419	0.634663	1.39443	0.00505	0.0314527	yes
XLOC_018541	Ifitm1	chr7:140967428-140969827	WT	KO	OK	247.184	100.696	-1.29559	-3.46815	5e-05	0.000641676	yes
XLOC_018551	Taldo1	chr7:141392159-141402976	WT	KO	OK	310.033	215.752	-0.523048	-1.61879	0.0013	0.010671	yes
XLOC_018552	Rplp2	chr7:141447649-141451342	WT	KO	OK	330.128	230.958	-0.515391	-1.40681	0.0042	0.0272358	yes
XLOC_018554	Pnpla2	chr7:141455187-141460743	WT	KO	OK	98.2888	69.7237	-0.495378	-1.52734	0.0021	0.0158131	yes
XLOC_018558	Ap2a2	chr7:141562179-141633011	WT	KO	OK	37.2108	24.911	-0.578937	-1.71377	0.00075	0.00681616	yes
XLOC_018566	Tnni2	chr7:142442467-142444405	WT	KO	OK	16.7165	7.2535	-1.20452	-1.40557	0.00865	0.047655	yes
XLOC_018567	Lsp1	chr7:142460811-142516009	WT	KO	OK	260.699	162.143	-0.685115	-1.7653	0.0003	0.00317085	yes
XLOC_018585	Nlrp12	chr7:3221509-3249740	WT	KO	OK	56.928	13.0622	-2.12374	-5.81404	5e-05	0.000641676	yes
XLOC_018586	Tarm1	chr7:3489075-3502552	WT	KO	OK	67.2735	9.55657	-2.81547	-4.6261	5e-05	0.000641676	yes
XLOC_018590	Mboat7	chr7:3677788-3693525	WT	KO	OK	74.2937	44.8946	-0.726699	-2.20863	5e-05	0.000641676	yes
XLOC_018591	Lilrb3	chr7:3712504-3720382	WT	KO	OK	94.7914	38.7956	-1.28886	-3.81266	5e-05	0.000641676	yes
XLOC_018592	Gm14548,Lilra6,Pira1,Pira11,Pira2,Pira7	chr7:3836809-3915501	WT	KO	OK	112.007	36.143	-1.63179	-4.61792	5e-05	0.000641676	yes
XLOC_018602	Tnnt1	chr7:4504662-4515975	WT	KO	OK	4.39616	10.6879	1.28166	1.50913	0.0042	0.0272358	yes
XLOC_018614	Tmem238	chr7:4784784-4789560	WT	KO	OK	1.3695	4.90752	1.84134	1.62335	0.00725	0.0416271	yes
XLOC_018701	Chmp2a	chr7:13032005-13034777	WT	KO	OK	116.164	84.0835	-0.466271	-1.29911	0.00925	0.0499863	yes
XLOC_018702	Ube2m	chr7:13035119-13038275	WT	KO	OK	158.296	115.876	-0.450047	-1.33401	0.0083	0.0461884	yes
XLOC_018713	2810007J24Rik	chr7:14410685-14446587	WT	KO	OK	0	10.8251	inf	nan	0.00195	0.014887	yes
XLOC_018725	C5ar2	chr7:16234584-16244154	WT	KO	OK	36.9013	7.50218	-2.29829	-5.46147	5e-05	0.000641676	yes
XLOC_018726	C5ar1	chr7:16246742-16259540	WT	KO	OK	121.057	34.5369	-1.80947	-5.15181	5e-05	0.000641676	yes
XLOC_018752	Vasp	chr7:19256929-19271854	WT	KO	OK	173.911	118.517	-0.55325	-1.71113	0.00065	0.00604692	yes
XLOC_018754	Fosb	chr7:19302695-19310045	WT	KO	OK	4.56799	1.12899	-2.01652	-2.71715	0.0001	0.00120481	yes
XLOC_018766	Apoc4	chr7:19678083-19681460	WT	KO	OK	0	41.5406	inf	nan	5e-05	0.000641676	yes
XLOC_018767	Apoc1	chr7:19689480-19692658	WT	KO	OK	6.97931	115.685	4.05098	3.90461	0.00435	0.0279781	yes
XLOC_018773	Bcl3	chr7:19808461-19822755	WT	KO	OK	66.6014	31.0679	-1.10013	-3.00989	5e-05	0.000641676	yes
XLOC_018848	Cd177	chr7:24743982-24760311	WT	KO	OK	52.384	26.685	-0.973099	-2.49787	5e-05	0.000641676	yes
XLOC_018851	Atp1a3	chr7:24978168-25005895	WT	KO	OK	98.4435	34.7325	-1.50301	-4.38851	5e-05	0.000641676	yes
XLOC_018854	Dedd2	chr7:25202839-25219859	WT	KO	OK	74.523	47.3456	-0.654456	-1.89971	0.00015	0.0017388	yes
XLOC_018881	Shkbp1	chr7:27342132-27356008	WT	KO	OK	52.0551	37.853	-0.459632	-1.33395	0.00595	0.0360598	yes
XLOC_018894	Zfp36	chr7:28376783-28379228	WT	KO	OK	175.429	103.84	-0.756529	-2.34304	5e-05	0.000641676	yes
XLOC_018896	Samd4b	chr7:28399521-28436191	WT	KO	OK	28.3569	17.9388	-0.660614	-1.91017	0.0002	0.00223158	yes
XLOC_018905	Eif3k	chr7:28971372-28981814	WT	KO	OK	246.818	182.737	-0.433677	-1.30142	0.00925	0.0499863	yes
XLOC_018923	Zfp146	chr7:30161267-30169727	WT	KO	OK	26.2391	37.3238	0.508376	1.34333	0.00845	0.0467635	yes
XLOC_018933	Arhgap33	chr7:30522225-30535009	WT	KO	OK	1.56001	3.76559	1.27132	1.8815	0.00055	0.00524952	yes
XLOC_018953	Hamp	chr7:30942368-30944017	WT	KO	OK	0	32.6152	inf	nan	5e-05	0.000641676	yes
XLOC_018956	Fxyd5	chr7:31032722-31042322	WT	KO	OK	248.838	150.238	-0.727962	-2.20266	5e-05	0.000641676	yes
XLOC_018975	Gpi1	chr7:34201326-34230305	WT	KO	OK	142.021	99.3698	-0.515229	-1.59393	0.0012	0.0100218	yes
XLOC_018980	Cebpg	chr7:35046421-35056566	WT	KO	OK	31.8977	23.2541	-0.455965	-1.37252	0.00615	0.0368866	yes
XLOC_018991	Uri1	chr7:37959991-38019552	WT	KO	OK	19.289	26.8889	0.479233	1.3393	0.0076	0.0430979	yes
XLOC_018992	Ccne1	chr7:38097983-38107490	WT	KO	OK	6.99988	11.8616	0.760892	1.33056	0.00925	0.0499863	yes
XLOC_019014	Cd33	chr7:43527455-43533171	WT	KO	OK	131.974	39.8183	-1.72874	-4.93894	5e-05	0.000641676	yes
XLOC_019015	Siglece	chr7:43651069-43660161	WT	KO	OK	107.965	32.6492	-1.72544	-4.7072	5e-05	0.000641676	yes
XLOC_019058	Ftl1	chr7:45457943-45459886	WT	KO	OK	466.55	329.238	-0.502901	-1.55044	0.0016	0.0127445	yes
XLOC_019083	Saa3	chr7:46711997-46715676	WT	KO	OK	11.778	48.3667	2.03792	2.31616	0.0001	0.00120481	yes
XLOC_019084	Saa4	chr7:46727998-46732543	WT	KO	OK	0	6.97298	inf	nan	5e-05	0.000641676	yes
XLOC_019085	Saa1	chr7:46740498-46742980	WT	KO	OK	0	14.0618	inf	nan	5e-05	0.000641676	yes
XLOC_019096	Mrgpra2b	chr7:47463806-47489582	WT	KO	OK	8.9475	0.836511	-3.41903	-2.83513	0.00055	0.00524952	yes
XLOC_019111	Svip	chr7:51997160-52006018	WT	KO	OK	8.56945	3.87837	-1.14375	-1.98707	0.00035	0.00362973	yes
XLOC_019148	Klf13	chr7:63886350-63938915	WT	KO	OK	79.9788	57.4959	-0.476159	-1.45077	0.0046	0.0291942	yes
XLOC_019156	Asb7	chr7:66644566-66689561	WT	KO	OK	16.7384	8.45547	-0.985201	-2.48884	5e-05	0.000641676	yes
XLOC_019163	Arrdc4	chr7:68736993-68749238	WT	KO	OK	32.1972	9.76768	-1.72085	-3.60765	5e-05	0.000641676	yes
XLOC_019165	Mctp2	chr7:72077829-72306595	WT	KO	OK	25.8011	15.1931	-0.764018	-2.21241	5e-05	0.000641676	yes
XLOC_019194	Rccd1	chr7:80316615-80324454	WT	KO	OK	4.82154	8.92448	0.888272	1.46623	0.0045	0.0287749	yes
XLOC_019197	Fes	chr7:80377757-80387946	WT	KO	OK	107.831	39.5956	-1.44536	-4.21691	5e-05	0.000641676	yes
XLOC_019198	Furin	chr7:80389193-80405431	WT	KO	OK	76.4204	38.6771	-0.982477	-2.9283	5e-05	0.000641676	yes
XLOC_019201	Iqgap1	chr7:80711582-80803331	WT	KO	OK	152.505	91.0969	-0.743385	-1.895	0.0001	0.00120481	yes
XLOC_019224	Fah	chr7:84585158-84605942	WT	KO	OK	3.66669	14.3351	1.967	2.77091	5e-05	0.000641676	yes
XLOC_019268	Capn5	chr7:98121564-98184799	WT	KO	OK	9.74152	14.1786	0.541498	1.35959	0.0064	0.0379933	yes
XLOC_019275	Dgat2	chr7:99153662-99182713	WT	KO	OK	45.5488	15.3169	-1.57228	-3.89726	5e-05	0.000641676	yes
XLOC_019286	Rnf169	chr7:99920253-99980458	WT	KO	OK	20.5042	14.9734	-0.453516	-1.36017	0.00685	0.0400394	yes
XLOC_019292	Relt	chr7:100845847-100863413	WT	KO	OK	51.4007	29.3163	-0.810083	-2.32045	5e-05	0.000641676	yes
XLOC_019295	P2ry6	chr7:100937633-100964366	WT	KO	OK	11.0292	4.77564	-1.20756	-1.87715	0.0006	0.00567273	yes
XLOC_019296	P2ry2	chr7:100996571-101011991	WT	KO	OK	14.1082	2.90335	-2.28075	-3.78296	5e-05	0.000641676	yes
XLOC_019310	Rhog	chr7:102239122-102250118	WT	KO	OK	209.507	129.526	-0.693756	-2.12719	5e-05	0.000641676	yes
XLOC_019353	Hbb-y	chr7:103851753-103853207	WT	KO	OK	9.03655	33.4786	1.8894	2.44988	5e-05	0.000641676	yes
XLOC_019370	Trim30b	chr7:104355397-104358646	WT	KO	OK	74.6887	31.132	-1.26249	-3.59438	5e-05	0.000641676	yes
XLOC_019371	Trim30a	chr7:104409025-104465193	WT	KO	OK	87.2457	53.2112	-0.713355	-2.18635	5e-05	0.000641676	yes
XLOC_019372	Trim30d	chr7:104470013-104507849	WT	KO	OK	55.9995	28.435	-0.977744	-2.87571	5e-05	0.000641676	yes
XLOC_019391	Fam160a2	chr7:105371210-105400054	WT	KO	OK	14.2456	7.4514	-0.934937	-2.62794	5e-05	0.000641676	yes
XLOC_019408	Gm4759	chr7:106421549-106441073	WT	KO	OK	25.1485	37.0836	0.560307	1.59078	0.0022	0.0163981	yes
XLOC_019461	Dennd5a	chr7:109893780-109960422	WT	KO	OK	87.6839	48.0787	-0.866913	-2.63776	5e-05	0.000641676	yes
XLOC_019463	1600010M07Rik	chr7:109998376-110006646	WT	KO	OK	88.7495	28.0353	-1.66249	-3.0395	5e-05	0.000641676	yes
XLOC_019465	Rnf141	chr7:110816534-110844381	WT	KO	OK	27.8823	15.5239	-0.84486	-1.44045	0.0063	0.0375412	yes
XLOC_019474	Btbd10	chr7:113315643-113369339	WT	KO	OK	25.8222	14.2896	-0.853644	-2.11413	5e-05	0.000641676	yes
XLOC_019477	Copb1	chr7:114215558-114254680	WT	KO	OK	64.8845	48.1739	-0.429623	-1.33789	0.00655	0.0386135	yes
XLOC_019482	Sox6	chr7:115471343-116038744	WT	KO	OK	2.1901	3.55376	0.69835	1.35969	0.0078	0.0440283	yes
XLOC_019488	Arl6ip1	chr7:118118889-118129625	WT	KO	OK	134.517	98.631	-0.447675	-1.39986	0.00495	0.0309874	yes
XLOC_019491	Itpripl2	chr7:118485111-118491975	WT	KO	OK	20.1642	9.57295	-1.07476	-3.00084	5e-05	0.000641676	yes
XLOC_019507	Cdr2	chr7:120957036-120982312	WT	KO	OK	285.774	207.361	-0.462731	-1.31522	0.00835	0.0463964	yes
XLOC_019508	Igsf6	chr7:121034444-121076835	WT	KO	OK	106.07	40.6672	-1.38308	-3.30915	5e-05	0.000641676	yes
XLOC_019517	4930413G21Rik	chr7:122969057-122970459	WT	KO	OK	3.53363	8.01616	1.18176	1.49334	0.0048	0.0302373	yes
XLOC_019525	Xpo6	chr7:126101718-126200408	WT	KO	OK	83.2987	51.2884	-0.699661	-2.16524	5e-05	0.000641676	yes
XLOC_019534	Cln3	chr7:126571399-126584280	WT	KO	OK	53.3744	29.8676	-0.837568	-2.37694	5e-05	0.000641676	yes
XLOC_019537	Sult1a1	chr7:126672869-126676357	WT	KO	OK	1.81735	7.79665	2.10101	2.22854	0.00035	0.00362973	yes
XLOC_019538	Slx1b	chr7:126688926-126695783	WT	KO	OK	5.39306	8.96131	0.732605	1.50222	0.00385	0.0255986	yes
XLOC_019539	Coro1a	chr7:126699773-126704754	WT	KO	OK	321.716	221.763	-0.536768	-1.64795	0.00115	0.0097072	yes
XLOC_019541	Aldoa	chr7:126795233-126800447	WT	KO	OK	250.734	173.042	-0.535032	-1.65781	0.0009	0.00789936	yes
XLOC_019547	Mvp	chr7:126986859-127014594	WT	KO	OK	56.1804	36.6849	-0.614882	-1.81778	0.0001	0.00120481	yes
XLOC_019551	Kif22	chr7:127027730-127042420	WT	KO	OK	3.73665	8.46158	1.17918	1.76405	0.00125	0.0103298	yes
XLOC_019553	Qprt	chr7:127107769-127122029	WT	KO	OK	4.95992	11.8082	1.2514	1.65014	0.00265	0.0190193	yes
XLOC_019556	Tbc1d10b	chr7:127197458-127208468	WT	KO	OK	51.8694	37.3337	-0.474405	-1.44831	0.0036	0.0242879	yes
XLOC_019560	Sephs2	chr7:127271878-127274059	WT	KO	OK	83.817	52.7329	-0.66854	-1.99854	5e-05	0.000641676	yes
XLOC_019594	2310057M21Rik	chr7:131342717-131362698	WT	KO	OK	3.66598	7.38696	1.01078	1.51407	0.00515	0.0320032	yes
XLOC_019597	Chst15	chr7:132236254-132318291	WT	KO	OK	41.8182	29.8726	-0.48531	-1.46307	0.00245	0.0178748	yes
XLOC_019602	Ctbp2	chr7:132987010-133123483	WT	KO	OK	11.2079	6.28322	-0.834941	-1.66315	0.00125	0.0103298	yes
XLOC_019613	Mki67	chr7:135689787-135716379	WT	KO	OK	10.6542	18.9626	0.831738	2.43873	5e-05	0.000641676	yes
XLOC_019620	Bnip3	chr7:138890835-138909506	WT	KO	OK	39.9314	18.8103	-1.086	-2.57276	5e-05	0.000641676	yes
XLOC_019626	Adam8	chr7:139978940-139992488	WT	KO	OK	126.895	39.1789	-1.69548	-4.90077	5e-05	0.000641676	yes
XLOC_019647	Ifitm2	chr7:140954838-140955961	WT	KO	OK	317.501	159.711	-0.991302	-2.83317	5e-05	0.000641676	yes
XLOC_019648	Ifitm3	chr7:141009589-141010744	WT	KO	OK	277.103	190.076	-0.543845	-1.57747	0.0016	0.0127445	yes
XLOC_019649	Ifitm6	chr7:141015811-141016892	WT	KO	OK	157.969	90.995	-0.795778	-1.86148	0.00035	0.00362973	yes
XLOC_019650	Sigirr	chr7:141091174-141100546	WT	KO	OK	21.7509	34.4139	0.661919	1.67697	0.00095	0.00823981	yes
XLOC_019664	Slc25a22	chr7:141429748-141437874	WT	KO	OK	15.4337	22.4077	0.537912	1.33745	0.007	0.0407434	yes
XLOC_019678	Ctsd	chr7:142375915-142387870	WT	KO	OK	283.582	208.082	-0.446617	-1.33744	0.00815	0.0455607	yes
XLOC_019697	Tnfrsf23	chr7:143665806-143685872	WT	KO	OK	10.3691	3.59859	-1.52678	-2.7355	5e-05	0.000641676	yes
XLOC_019703	Cttn	chr7:143948404-144470935	WT	KO	OK	10.2136	16.803	0.718225	1.70655	0.00065	0.00604692	yes
XLOC_019705	Fadd	chr7:144578322-144582436	WT	KO	OK	7.30188	11.4418	0.647971	1.33302	0.00835	0.0463964	yes
XLOC_019709	Tpcn2	chr7:145253922-145283927	WT	KO	OK	22.1137	12.1467	-0.86438	-2.09245	5e-05	0.000641676	yes
XLOC_019722	Retn	chr8:3655769-3659818	WT	KO	OK	13.0422	2.56495	-2.34618	-1.99551	0.0022	0.0163981	yes
XLOC_019723	1810033B17Rik	chr8:3665761-3668905	WT	KO	OK	169.798	50.401	-1.75229	-4.72559	5e-05	0.000641676	yes
XLOC_019736	Tnfsf13b	chr8:10006632-10035999	WT	KO	OK	14.9176	4.82161	-1.62943	-2.52521	5e-05	0.000641676	yes
XLOC_019747	Atp11a	chr8:12757015-12868728	WT	KO	OK	23.8711	9.18722	-1.37757	-3.65443	5e-05	0.000641676	yes
XLOC_019748	Mcf2l	chr8:12915892-13020509	WT	KO	OK	4.77924	1.56648	-1.60925	-2.59381	5e-05	0.000641676	yes
XLOC_019833	Fgfr1	chr8:25518771-25575714	WT	KO	OK	1.28442	4.61005	1.84367	2.68457	5e-05	0.000641676	yes
XLOC_019845	4933416M07Rik	chr8:27138772-27174646	WT	KO	OK	20.0209	5.63867	-1.82808	-1.49401	0.00465	0.0294269	yes
XLOC_019853	Rnf122	chr8:31111845-31131473	WT	KO	OK	8.30691	12.3661	0.574002	1.321	0.00875	0.0480857	yes
XLOC_019858	Purg	chr8:33386324-33417469	WT	KO	OK	9.70866	5.10413	-0.927607	-1.3862	0.00635	0.0377779	yes
XLOC_019862	Gsr	chr8:33653237-33698162	WT	KO	OK	164.254	74.2523	-1.14542	-3.47103	5e-05	0.000641676	yes
XLOC_019867	Ppp1r3b	chr8:35375740-35388137	WT	KO	OK	58.4217	11.162	-2.38791	-6.37267	5e-05	0.000641676	yes
XLOC_019868	Mfhas1	chr8:35582502-35679449	WT	KO	OK	7.65055	11.7591	0.620137	1.56401	0.0026	0.0186969	yes
XLOC_019869	D8Ertd82e	chr8:36094827-36147787	WT	KO	OK	7.97027	13.3851	0.747933	1.87843	0.0003	0.00317085	yes
XLOC_019895	Acsl1	chr8:46471041-46536050	WT	KO	OK	93.835	62.508	-0.586086	-1.7939	0.0003	0.00317085	yes
XLOC_019914	Scrg1	chr8:57455922-57477585	WT	KO	OK	27.9992	9.21162	-1.60386	-2.13091	0.00015	0.0017388	yes
XLOC_019915	Hmgb2	chr8:57511842-57515999	WT	KO	OK	71.0068	43.0201	-0.722945	-2.17459	0.0001	0.00120481	yes
XLOC_019924	Ddx60	chr8:61928088-62037695	WT	KO	OK	16.7332	8.20741	-1.02772	-2.69857	5e-05	0.000641676	yes
XLOC_019937	Lpl	chr8:68880554-68906932	WT	KO	OK	2.1396	4.29815	1.00637	1.55501	0.00255	0.0184336	yes
XLOC_019938	Atp6v1b2	chr8:69037707-69113717	WT	KO	OK	116.56	62.4124	-0.901165	-2.73518	5e-05	0.000641676	yes
XLOC_019939	Zfp930	chr8:69209045-69230539	WT	KO	OK	5.27606	9.46667	0.843396	1.59732	0.0022	0.0163981	yes
XLOC_019961	Ell	chr8:70539674-70592858	WT	KO	OK	35.331	23.4587	-0.590814	-1.67334	0.0006	0.00567273	yes
XLOC_019963	Lrrc25	chr8:70616843-70620850	WT	KO	OK	95.7747	32.5055	-1.55896	-3.95299	5e-05	0.000641676	yes
XLOC_019973	Myo9b	chr8:71272713-71360712	WT	KO	OK	61.8136	40.4778	-0.610794	-1.85992	0.00025	0.00270461	yes
XLOC_019984	Fam129c	chr8:71597645-71608149	WT	KO	OK	25.2285	37.7711	0.582225	1.5837	0.00185	0.0144641	yes
XLOC_019995	Rab8a	chr8:72161199-72181366	WT	KO	OK	109.843	79.7348	-0.462166	-1.43268	0.00375	0.0251307	yes
XLOC_019997	Fam32a	chr8:72219729-72223775	WT	KO	OK	126.032	88.6989	-0.506802	-1.56446	0.0016	0.0127445	yes
XLOC_019998	Ap1m1	chr8:72240131-72257379	WT	KO	OK	104.145	77.8257	-0.420269	-1.29922	0.0091	0.0494179	yes
XLOC_020001	Tmem38a	chr8:72572102-72587284	WT	KO	OK	19.9651	6.3553	-1.65145	-3.07135	5e-05	0.000641676	yes
XLOC_020004	F2rl3	chr8:72761879-72763885	WT	KO	OK	4.38828	13.9443	1.66795	2.58853	5e-05	0.000641676	yes
XLOC_020009	Hmox1	chr8:75093617-75100593	WT	KO	OK	67.7337	21.6134	-1.64795	-4.01698	5e-05	0.000641676	yes
XLOC_020019	Zfp827	chr8:79028436-79193766	WT	KO	OK	1.8129	3.37693	0.897412	1.64111	0.0027	0.0192902	yes
XLOC_020023	Gypa	chr8:80494044-80510785	WT	KO	OK	190.225	125.603	-0.598838	-1.81827	0.0004	0.00404922	yes
XLOC_020027	Tbc1d9	chr8:83165351-83272940	WT	KO	OK	6.62708	3.9775	-0.736513	-1.54941	0.0022	0.0163981	yes
XLOC_020034	Gipc1	chr8:83652677-83664789	WT	KO	OK	28.9408	64.3562	1.15297	3.03754	5e-05	0.000641676	yes
XLOC_020037	Lphn1	chr8:83900097-83941954	WT	KO	OK	6.2363	9.44482	0.598833	1.58658	0.0012	0.0100218	yes
XLOC_020056	Klf1	chr8:84901927-84905295	WT	KO	OK	2.05772	5.57776	1.43864	1.5589	0.0048	0.0302373	yes
XLOC_020059	Prdx2	chr8:84969647-84974313	WT	KO	OK	357.911	243.162	-0.557682	-1.72005	0.00055	0.00524952	yes
XLOC_020066	Man2b1	chr8:85083268-85098739	WT	KO	OK	97.0857	60.391	-0.684926	-2.11528	5e-05	0.000641676	yes
XLOC_020070	Gpt2	chr8:85492616-85527558	WT	KO	OK	2.26946	4.47804	0.980519	1.44305	0.00525	0.0324964	yes
XLOC_020081	Nod2	chr8:88647346-88688474	WT	KO	OK	12.0668	3.43926	-1.81088	-3.65612	5e-05	0.000641676	yes
XLOC_020089	Lpcat2	chr8:92855349-92919279	WT	KO	OK	63.8416	22.1374	-1.52801	-4.22866	5e-05	0.000641676	yes
XLOC_020103	Cpne2	chr8:94533027-94570529	WT	KO	OK	39.9815	15.7117	-1.34749	-3.28921	5e-05	0.000641676	yes
XLOC_020111	Gpr114	chr8:94923693-94943290	WT	KO	OK	11.9009	18.5479	0.64019	1.53506	0.00245	0.0178748	yes
XLOC_020113	Gpr97	chr8:95017691-95045249	WT	KO	OK	22.2689	13.0077	-0.775662	-1.77132	0.00055	0.00524952	yes
XLOC_020133	Ces2a	chr8:104734002-104741634	WT	KO	OK	0	6.32106	inf	nan	0.00195	0.014887	yes
XLOC_020142	Ces3a	chr8:105048598-105058414	WT	KO	OK	0	16.7237	inf	nan	0.00195	0.014887	yes
XLOC_020143	Ces3b	chr8:105083754-105093591	WT	KO	OK	0	4.89183	inf	nan	0.00195	0.014887	yes
XLOC_020146	D230025D16Rik	chr8:105225187-105255153	WT	KO	OK	22.9424	15.7389	-0.543683	-1.33899	0.0076	0.0430979	yes
XLOC_020157	Fam65a	chr8:105605228-105622218	WT	KO	OK	50.4568	30.7741	-0.713333	-2.1637	0.0057	0.0346973	yes
XLOC_020159	Rltpr	chr8:105690905-105701095	WT	KO	OK	33.3305	50.9341	0.611786	1.48693	0.00375	0.0251307	yes
XLOC_020181	Sntb2	chr8:106935749-107014192	WT	KO	OK	14.1851	7.98526	-0.828962	-2.0459	5e-05	0.000641676	yes
XLOC_020191	Txnl4b	chr8:109565985-109574051	WT	KO	OK	28.6154	12.2386	-1.22536	-2.5961	5e-05	0.000641676	yes
XLOC_020197	Tat	chr8:109990435-109999804	WT	KO	OK	0	24.9919	inf	nan	5e-05	0.000641676	yes
XLOC_020210	Gabarapl2	chr8:111940702-111952915	WT	KO	OK	386.859	261.413	-0.565478	-1.75029	0.00065	0.00604692	yes
XLOC_020215	Nudt7	chr8:114133578-114152305	WT	KO	OK	17.9907	32.6951	0.861823	1.66379	0.0012	0.0100218	yes
XLOC_020224	Cmip	chr8:117257018-117461505	WT	KO	OK	89.4204	52.4622	-0.769327	-2.35999	5e-05	0.000641676	yes
XLOC_020226	Hsd17b2	chr8:117701945-117759029	WT	KO	OK	0.588196	6.00339	3.35141	2.49466	0.00435	0.0279781	yes
XLOC_020230	Osgin1	chr8:119437161-119446256	WT	KO	OK	52.4275	14.0976	-1.89487	-4.39259	5e-05	0.000641676	yes
XLOC_020238	Crispld2	chr8:119992469-120052793	WT	KO	OK	34.5645	11.1725	-1.62934	-4.13428	5e-05	0.000641676	yes
XLOC_020239	6430548M08Rik	chr8:120114151-120165307	WT	KO	OK	62.3692	26.6519	-1.22659	-3.38915	5e-05	0.000641676	yes
XLOC_020247	Map1lc3b	chr8:121590467-121598047	WT	KO	OK	227.348	160.473	-0.502578	-1.55639	0.002	0.0152055	yes
XLOC_020251	Zfpm1	chr8:122282140-122337247	WT	KO	OK	21.1779	30.0854	0.506502	1.44157	0.00405	0.0265441	yes
XLOC_020264	Cpne7	chr8:123117373-123135185	WT	KO	OK	1.40804	3.68928	1.38966	1.6302	0.00355	0.0240536	yes
XLOC_020273	Tubb3	chr8:123411563-123422010	WT	KO	OK	2.65263	9.45214	1.83322	2.37296	0.00015	0.0017388	yes
XLOC_020307	Clec4g	chr8:3716070-3720651	WT	KO	OK	8.93673	35.7468	2	3.44956	5e-05	0.000641676	yes
XLOC_020308	Cd209a	chr8:3743394-3748984	WT	KO	OK	18.2968	7.92951	-1.20629	-2.04742	0.0001	0.00120481	yes
XLOC_020330	Rab20	chr8:11453976-11478499	WT	KO	OK	25.5317	10.9137	-1.22615	-1.70123	0.00105	0.00897302	yes
XLOC_020339	Grtp1	chr8:13176868-13200624	WT	KO	OK	2.85423	9.71389	1.76695	2.09289	0.0002	0.00223158	yes
XLOC_020380	Slc25a15	chr8:22375549-22398621	WT	KO	OK	5.43078	8.82926	0.701134	1.38813	0.00655	0.0386135	yes
XLOC_020408	Hgsnat	chr8:25944458-25976744	WT	KO	OK	59.4936	29.7628	-0.999224	-2.89588	5e-05	0.000641676	yes
XLOC_020414	Rab11fip1	chr8:27138772-27174646	WT	KO	OK	38.815	13.5814	-1.51498	-4.28776	5e-05	0.000641676	yes
XLOC_020436	Lonrf1	chr8:36216063-36249516	WT	KO	OK	12.0005	3.68539	-1.70321	-3.3184	5e-05	0.000641676	yes
XLOC_020441	Msr1	chr8:39467447-40227787	WT	KO	OK	19.8704	8.1496	-1.28582	-2.2846	5e-05	0.000641676	yes
XLOC_020445	Mtus1	chr8:40990911-41133726	WT	KO	OK	68.4228	17.1445	-1.99673	-5.16945	5e-05	0.000641676	yes
XLOC_020446	Fgl1	chr8:41191433-41215156	WT	KO	OK	0	9.74939	inf	nan	5e-05	0.000641676	yes
XLOC_020447	Asah1	chr8:41340642-41374697	WT	KO	OK	64.9519	36.7472	-0.821738	-2.37639	5e-05	0.000641676	yes
XLOC_020495	Klhl2	chr8:64739861-64779865	WT	KO	OK	57.2306	23.7415	-1.26938	-3.50565	5e-05	0.000641676	yes
XLOC_020525	Uba52	chr8:70508265-70510367	WT	KO	OK	575.647	402.882	-0.514826	-1.5592	0.0016	0.0127445	yes
XLOC_020529	Pgpep1	chr8:70646435-70659738	WT	KO	OK	3.6885	6.0885	0.723051	1.43045	0.00605	0.0363858	yes
XLOC_020531	Ifi30	chr8:70762772-70766663	WT	KO	OK	183.349	118.78	-0.626299	-1.87107	0.00025	0.00270461	yes
XLOC_020541	Haus8	chr8:71251123-71272590	WT	KO	OK	43.6817	27.9221	-0.645622	-1.66587	0.0012	0.0100218	yes
XLOC_020544	Abhd8	chr8:71456699-71463657	WT	KO	OK	24.0187	37.1142	0.627815	1.63273	0.0014	0.0113733	yes
XLOC_020546	Plvap	chr8:71497752-71511769	WT	KO	OK	6.73685	22.8572	1.7625	3.31211	5e-05	0.000641676	yes
XLOC_020553	Cyp4f18	chr8:71988481-72009626	WT	KO	OK	161.402	91.3427	-0.821301	-2.52393	5e-05	0.000641676	yes
XLOC_020558	Slc35e1	chr8:72477994-72492614	WT	KO	OK	39.1927	23.9013	-0.713499	-2.21618	5e-05	0.000641676	yes
XLOC_020577	Il15	chr8:82331623-82402586	WT	KO	OK	48.7951	14.1824	-1.78263	-3.59317	5e-05	0.000641676	yes
XLOC_020583	Cd97	chr8:83715176-83741311	WT	KO	OK	208.608	143.925	-0.535482	-1.44123	0.00485	0.0304652	yes
XLOC_020593	Zswim4	chr8:84210941-84237042	WT	KO	OK	20.4987	13.2139	-0.633474	-1.72551	0.00045	0.00445714	yes
XLOC_020595	Mri1	chr8:84250575-84257324	WT	KO	OK	14.0306	21.2093	0.596123	1.36877	0.0072	0.0414047	yes
XLOC_020597	Ier2	chr8:84661330-84662852	WT	KO	OK	81.0215	52.284	-0.631935	-1.80244	0.00025	0.00270461	yes
XLOC_020601	Rad23a	chr8:84832281-84840641	WT	KO	OK	168.979	114.731	-0.558594	-1.63579	0.00105	0.00897302	yes
XLOC_020603	Gcdh	chr8:84872110-84893921	WT	KO	OK	8.5939	20.4456	1.25041	2.48021	5e-05	0.000641676	yes
XLOC_020606	Junb	chr8:84976908-84978748	WT	KO	OK	136.685	73.5881	-0.893311	-2.71226	5e-05	0.000641676	yes
XLOC_020620	N4bp1	chr8:86841138-86885258	WT	KO	OK	41.096	23.1713	-0.826662	-2.53114	5e-05	0.000641676	yes
XLOC_020625	Snx20	chr8:88626827-88636128	WT	KO	OK	82.4198	57.4927	-0.519613	-1.48654	0.00345	0.0234915	yes
XLOC_020634	Ces1c	chr8:93099015-93131283	WT	KO	OK	0	20.2218	inf	nan	5e-05	0.000641676	yes
XLOC_020635	Ces1d	chr8:93166071-93197804	WT	KO	OK	2.06433	8.6142	2.06104	2.52425	5e-05	0.000641676	yes
XLOC_020637	Ces1f	chr8:93256235-93279736	WT	KO	OK	0	5.9598	inf	nan	5e-05	0.000641676	yes
XLOC_020641	Amfr	chr8:93971587-94012640	WT	KO	OK	79.6904	56.9009	-0.485955	-1.5226	0.0019	0.0147608	yes
XLOC_020678	Lrrc29	chr8:105312339-105326276	WT	KO	OK	13.9686	23.2391	0.734361	1.63121	0.0019	0.0147608	yes
XLOC_020679	Fhod1	chr8:105329159-105347970	WT	KO	OK	31.9485	22.2892	-0.519401	-1.51151	0.0024	0.0175915	yes
XLOC_020683	Atp6v0d1	chr8:105524469-105566040	WT	KO	OK	112.258	73.9423	-0.602343	-1.81471	0.0004	0.00404922	yes
XLOC_020692	Lcat	chr8:105939550-105943402	WT	KO	OK	0.370374	8.24352	4.4762	2.7748	0.00895	0.0487715	yes
XLOC_020710	Dhx38	chr8:109548023-109565601	WT	KO	OK	51.1053	34.6102	-0.562278	-1.72495	0.0007	0.0064414	yes
XLOC_020711	Hp	chr8:109575127-109579172	WT	KO	OK	255.399	133.064	-0.940638	-2.84965	5e-05	0.000641676	yes
XLOC_020713	Ist1	chr8:109614516-109693294	WT	KO	OK	81.4584	58.6035	-0.475077	-1.34346	0.0072	0.0414047	yes
XLOC_020732	Ldhd	chr8:111626270-111630322	WT	KO	OK	0.82033	4.31995	2.39674	2.30127	0.0006	0.00567273	yes
XLOC_020758	Cotl1	chr8:119809213-119840579	WT	KO	OK	220.834	151.141	-0.547071	-1.7028	0.00045	0.00445714	yes
XLOC_020759	Zdhhc7	chr8:120081094-120101472	WT	KO	OK	44.218	29.8095	-0.568862	-1.66257	0.0007	0.0064414	yes
XLOC_020767	Fbxo31	chr8:121549442-121578806	WT	KO	OK	36.9566	21.804	-0.761235	-2.23659	5e-05	0.000641676	yes
XLOC_020773	Cyba	chr8:122424770-122432940	WT	KO	OK	245.5	180.696	-0.442156	-1.32099	0.00765	0.0432924	yes
XLOC_020776	Snai3	chr8:122454205-122460692	WT	KO	OK	2.82927	6.68494	1.24048	1.5205	0.00475	0.030008	yes
XLOC_020787	Vps9d1	chr8:123232257-123254175	WT	KO	OK	25.2206	16.4896	-0.613042	-1.45349	0.0032	0.0220894	yes
XLOC_020796	Agt	chr8:124556586-124569707	WT	KO	OK	0	7.86995	inf	nan	5e-05	0.000641676	yes
XLOC_020803	Sipa1l2	chr8:125418062-125492710	WT	KO	OK	21.3503	10.0386	-1.0887	-3.08242	5e-05	0.000641676	yes
XLOC_020817	Casp1	chr9:5298516-5307281	WT	KO	OK	50.7501	34.0869	-0.574192	-1.50008	0.00335	0.022981	yes
XLOC_020818	Casp4	chr9:5308859-5336791	WT	KO	OK	41.6039	28.1379	-0.564203	-1.35334	0.00655	0.0386135	yes
XLOC_020819	Casp12	chr9:5345475-5373034	WT	KO	OK	0.303788	3.42037	3.49302	2.47231	0.00225	0.0167368	yes
XLOC_020827	Mmp8	chr9:7558428-7568486	WT	KO	OK	179.628	73.6642	-1.28598	-3.64838	5e-05	0.000641676	yes
XLOC_020839	Maml2	chr9:13619988-13709533	WT	KO	OK	12.015	16.7341	0.477952	1.3162	0.00885	0.0484662	yes
XLOC_020882	A230050P20Rik	chr9:20868641-20879710	WT	KO	OK	8.3643	16.2171	0.955197	1.63668	0.0017	0.0134054	yes
XLOC_020893	Dnm2	chr9:21424907-21510186	WT	KO	OK	105.204	76.6928	-0.456027	-1.36394	0.00635	0.0377779	yes
XLOC_020894	AB124611	chr9:21526176-21545331	WT	KO	OK	179.546	109.694	-0.710873	-2.15913	5e-05	0.000641676	yes
XLOC_020898	Ldlr	chr9:21723575-21749918	WT	KO	OK	13.1121	8.28666	-0.662032	-1.62699	0.0016	0.0127445	yes
XLOC_020909	9530077C05Rik	chr9:22411576-22444679	WT	KO	OK	4.63579	1.33935	-1.79128	-2.04135	0.00065	0.00604692	yes
XLOC_020915	Eepd1	chr9:25481596-25604110	WT	KO	OK	10.2516	4.45462	-1.20248	-2.0811	5e-05	0.000641676	yes
XLOC_020918	Ncapd3	chr9:27030174-27095315	WT	KO	OK	9.1547	14.1341	0.626593	1.68219	0.00075	0.00681616	yes
XLOC_020988	Vwa5a	chr9:38718267-38743337	WT	KO	OK	19.9275	13.4356	-0.568693	-1.52251	0.0021	0.0158131	yes
XLOC_021026	Hspa8	chr9:40801272-40805199	WT	KO	OK	284.448	198.051	-0.522295	-1.56712	0.0017	0.0134054	yes
XLOC_021043	H2afx	chr9:44334714-44336073	WT	KO	OK	25.096	37.5806	0.58253	1.3612	0.00685	0.0400394	yes
XLOC_021048	Ddx6	chr9:44604891-44640731	WT	KO	OK	115.069	81.928	-0.490072	-1.42824	0.00435	0.0279781	yes
XLOC_021053	Mpzl3	chr9:45055187-45074888	WT	KO	OK	42.6689	11.4197	-1.90167	-2.829	5e-05	0.000641676	yes
XLOC_021054	Amica1	chr9:45079182-45135606	WT	KO	OK	95.5974	33.1616	-1.52746	-4.04159	5e-05	0.000641676	yes
XLOC_021064	Sik3	chr9:46012819-46224194	WT	KO	OK	29.2401	20.1284	-0.538718	-1.62384	0.00095	0.00823981	yes
XLOC_021065	Apoa1	chr9:46228629-46230466	WT	KO	OK	0	79.0627	inf	nan	5e-05	0.000641676	yes
XLOC_021067	Apoa5	chr9:46268607-46271919	WT	KO	OK	0	9.49324	inf	nan	5e-05	0.000641676	yes
XLOC_021117	Pstpip1	chr9:56089975-56128890	WT	KO	OK	114.168	66.42	-0.781467	-2.35613	5e-05	0.000641676	yes
XLOC_021136	Sema7a	chr9:57940134-57962865	WT	KO	OK	11.4816	6.44747	-0.832515	-1.72448	0.0009	0.00789936	yes
XLOC_021151	Pkm	chr9:59656367-59679375	WT	KO	OK	262.015	187.297	-0.484321	-1.42787	0.00535	0.0329857	yes
XLOC_021159	Tle3	chr9:61372365-61418497	WT	KO	OK	74.2375	43.5706	-0.768793	-2.35517	5e-05	0.000641676	yes
XLOC_021204	Anxa2	chr9:69453682-69491785	WT	KO	OK	246.958	132.459	-0.898716	-2.73963	5e-05	0.000641676	yes
XLOC_021221	Ccpg1	chr9:72985550-73039699	WT	KO	OK	145.282	73.1143	-0.990628	-2.82393	5e-05	0.000641676	yes
XLOC_021223	Rab27a	chr9:73044864-73097592	WT	KO	OK	77.8232	46.9585	-0.728812	-2.2079	5e-05	0.000641676	yes
XLOC_021224	Khdc3	chr9:73102397-73104443	WT	KO	OK	6.75606	2.36417	-1.51485	-1.8352	0.0009	0.00789936	yes
XLOC_021229	Fam214a	chr9:74953052-75032468	WT	KO	OK	19.5903	28.3071	0.531028	1.53368	0.00285	0.0200885	yes
XLOC_021237	Lysmd2	chr9:75625731-75637773	WT	KO	OK	5.20889	10.5916	1.02387	1.35906	0.00875	0.0480857	yes
XLOC_021245	C920006O11Rik	chr9:78175913-78178882	WT	KO	OK	1.29315	4.29741	1.73258	1.66298	0.0028	0.0198631	yes
XLOC_021273	Nt5e	chr9:88327608-88372089	WT	KO	OK	15.7697	22.627	0.520886	1.41172	0.00625	0.0373644	yes
XLOC_021286	Plscr1	chr9:92250193-92272561	WT	KO	OK	20.1562	11.6593	-0.789743	-1.67964	0.00085	0.00752643	yes
XLOC_021293	Paqr9	chr9:95559816-95562121	WT	KO	OK	101.655	61.3634	-0.728236	-2.235	5e-05	0.000641676	yes
XLOC_021295	Atr	chr9:95855417-95951644	WT	KO	OK	8.2014	11.4592	0.482566	1.35597	0.0066	0.0388459	yes
XLOC_021298	Tfdp2	chr9:96196274-96323646	WT	KO	OK	85.3485	57.4077	-0.57212	-1.66348	0.0008	0.00718761	yes
XLOC_021299	Nmnat3	chr9:98296582-98411428	WT	KO	OK	3.14876	6.33178	1.00783	1.4185	0.0068	0.0398528	yes
XLOC_021309	Cep70	chr9:99243467-99300403	WT	KO	OK	5.23133	9.00986	0.784328	1.38777	0.00755	0.0429248	yes
XLOC_021316	Msl2	chr9:101100569-101104799	WT	KO	OK	52.8185	37.6126	-0.489827	-1.52511	0.0024	0.0175915	yes
XLOC_021319	Amotl2	chr9:102717803-102733417	WT	KO	OK	4.36006	1.21979	-1.83772	-2.52293	0.0001	0.00120481	yes
XLOC_021324	Topbp1	chr9:103305326-103350427	WT	KO	OK	22.294	30.5147	0.452844	1.36984	0.00545	0.0334712	yes
XLOC_021342	Abhd14b	chr9:106448639-106452918	WT	KO	OK	7.71248	14.4596	0.90676	1.48482	0.00455	0.0290441	yes
XLOC_021349	Cish	chr9:107296688-107301961	WT	KO	OK	6.23413	10.4618	0.746872	1.3025	0.00895	0.0487715	yes
XLOC_021368	Ip6k1	chr9:108002647-108048782	WT	KO	OK	95.8714	63.2816	-0.599315	-1.84943	0.00025	0.00270461	yes
XLOC_021371	Mst1	chr9:108080435-108085027	WT	KO	OK	1.29985	3.93983	1.59979	1.80791	0.00145	0.0117277	yes
XLOC_021374	Rhoa	chr9:108306204-108337939	WT	KO	OK	178.747	122.971	-0.539593	-1.68604	0.00085	0.00752643	yes
XLOC_021375	Gpx1	chr9:108339079-108340344	WT	KO	OK	348.991	224.119	-0.638924	-1.97818	5e-05	0.000641676	yes
XLOC_021392	Celsr3	chr9:108826319-108852969	WT	KO	OK	3.90702	0.800982	-2.28623	-3.91924	5e-05	0.000641676	yes
XLOC_021398	Pfkfb4	chr9:108991901-109032225	WT	KO	OK	86.0545	36.3382	-1.24377	-3.66931	5e-05	0.000641676	yes
XLOC_021410	Ngp	chr9:110419807-110423012	WT	KO	OK	90.7574	137.853	0.603044	1.60156	0.00105	0.00897302	yes
XLOC_021421	Als2cl	chr9:110880173-110900530	WT	KO	OK	29.6061	41.0395	0.471116	1.42083	0.00465	0.0294269	yes
XLOC_021423	Ltf	chr9:111019291-111042766	WT	KO	OK	28.9815	65.7713	1.18233	2.96249	5e-05	0.000641676	yes
XLOC_021436	Cmtm6	chr9:114731202-114749343	WT	KO	OK	140.166	84.5123	-0.729903	-2.23555	5e-05	0.000641676	yes
XLOC_021442	Eomes	chr9:118478188-118486132	WT	KO	OK	10.1298	14.9598	0.562476	1.40567	0.00475	0.030008	yes
XLOC_021447	Vill	chr9:119052777-119071525	WT	KO	OK	14.3695	6.86912	-1.06481	-2.1958	5e-05	0.000641676	yes
XLOC_021462	Entpd3	chr9:120539817-120568326	WT	KO	OK	11.5557	1.2437	-3.2159	-4.47659	5e-05	0.000641676	yes
XLOC_021476	Snrk	chr9:122117265-122169702	WT	KO	OK	57.2668	31.0918	-0.881165	-2.6871	5e-05	0.000641676	yes
XLOC_021477	Abhd5	chr9:122351615-122381523	WT	KO	OK	16.2226	10.7415	-0.594814	-1.41228	0.00465	0.0294269	yes
XLOC_021495	Ccr2	chr9:124102182-124109140	WT	KO	OK	93.5631	36.7819	-1.34694	-3.77776	5e-05	0.000641676	yes
XLOC_021507	Birc3	chr9:7848700-7873170	WT	KO	OK	94.8632	68.5305	-0.469103	-1.46782	0.00425	0.0275276	yes
XLOC_021520	Fut4	chr9:14748458-14752122	WT	KO	OK	9.86915	5.75516	-0.778069	-1.62148	0.0017	0.0134054	yes
XLOC_021579	Rab3d	chr9:21907510-21918121	WT	KO	OK	28.7971	15.1972	-0.922114	-2.51199	5e-05	0.000641676	yes
XLOC_021580	Tmem205	chr9:21921008-21935872	WT	KO	OK	9.22313	25.879	1.48845	1.8972	0.00015	0.0017388	yes
XLOC_021581	Epor	chr9:21958898-21963576	WT	KO	OK	3.2122	7.82514	1.28455	1.75219	0.00125	0.0103298	yes
XLOC_021604	Vps26b	chr9:26999676-27030094	WT	KO	OK	23.6079	16.6064	-0.507532	-1.49263	0.0027	0.0192902	yes
XLOC_021614	St3gal4	chr9:35046578-35175987	WT	KO	OK	58.4035	29.3727	-0.991579	-1.9942	0.00015	0.0017388	yes
XLOC_021616	Tirap	chr9:35184390-35200291	WT	KO	OK	29.2137	11.4365	-1.353	-3.65526	5e-05	0.000641676	yes
XLOC_021638	Slc37a2	chr9:37229148-37255738	WT	KO	OK	18.9119	12.924	-0.549236	-1.50297	0.0025	0.0181555	yes
XLOC_021642	Spa17	chr9:37603293-37613720	WT	KO	OK	9.01803	35.4747	1.97591	2.70694	5e-05	0.000641676	yes
XLOC_021681	Crtam	chr9:40972797-41004586	WT	KO	OK	6.04038	11.9141	0.979958	1.63624	0.00215	0.0161126	yes
XLOC_021682	Ubash3b	chr9:41013640-41157494	WT	KO	OK	42.2263	56.8273	0.428441	1.3113	0.0092	0.0498138	yes
XLOC_021683	Sorl1	chr9:41968488-42124289	WT	KO	OK	153.497	93.5109	-0.715	-1.78745	0.0005	0.00486926	yes
XLOC_021692	Oaf	chr9:43221277-43239816	WT	KO	OK	0.579453	3.71074	2.67894	2.4675	0.0004	0.00404922	yes
XLOC_021694	Cbl	chr9:44149261-44234046	WT	KO	OK	56.0921	39.9946	-0.487991	-1.52202	0.0021	0.0158131	yes
XLOC_021696	Nlrx1	chr9:44252712-44268599	WT	KO	OK	39.5214	28.7973	-0.456701	-1.34283	0.00745	0.0425979	yes
XLOC_021710	Ttc36	chr9:44799399-44802951	WT	KO	OK	0	19.6735	inf	nan	5e-05	0.000641676	yes
XLOC_021712	Atp5l	chr9:44913247-44920742	WT	KO	OK	291.254	207.329	-0.490353	-1.37635	0.0065	0.0384421	yes
XLOC_021716	Gm10684	chr9:45079182-45135606	WT	KO	OK	22.7082	7.69374	-1.56145	-1.85667	0.00025	0.00270461	yes
XLOC_021724	Sidt2	chr9:45937874-45955249	WT	KO	OK	99.4803	66.4253	-0.582678	-1.80599	0.00035	0.00362973	yes
XLOC_021726	Apoc3	chr9:46233050-46235297	WT	KO	OK	0	64.6691	inf	nan	5e-05	0.000641676	yes
XLOC_021771	Dmxl2	chr9:54365157-54501626	WT	KO	OK	24.5657	5.35518	-2.19764	-5.81824	5e-05	0.000641676	yes
XLOC_021772	Cib2	chr9:54545351-54560079	WT	KO	OK	16.2142	6.56996	-1.3033	-1.55879	0.00375	0.0251307	yes
XLOC_021792	Scamp5	chr9:57441326-57468024	WT	KO	OK	5.84418	11.2613	0.946302	1.91475	0.00045	0.00445714	yes
XLOC_021797	Cyp1a2	chr9:57676936-57683655	WT	KO	OK	0	12.7053	inf	nan	5e-05	0.000641676	yes
XLOC_021810	Arih1	chr9:59388553-59486374	WT	KO	OK	47.637	35.8375	-0.410613	-1.29151	0.0092	0.0498138	yes
XLOC_021819	Rplp1	chr9:61913282-61914510	WT	KO	OK	574.48	402.625	-0.512818	-1.54069	0.00185	0.0144641	yes
XLOC_021820	Kif23	chr9:61917277-61946799	WT	KO	OK	24.7323	11.481	-1.10714	-2.83837	5e-05	0.000641676	yes
XLOC_021845	Plekho2	chr9:65554383-65580034	WT	KO	OK	105.41	69.6849	-0.597088	-1.84616	0.00025	0.00270461	yes
XLOC_021852	Aph1b	chr9:66775486-66795423	WT	KO	OK	3.84379	1.71067	-1.16797	-1.76354	0.0011	0.009328	yes
XLOC_021854	Rab8b	chr9:66843663-66919705	WT	KO	OK	81.0965	46.0577	-0.816196	-2.50104	5e-05	0.000641676	yes
XLOC_021869	Aqp9	chr9:71110658-71163289	WT	KO	OK	65.1329	26.2886	-1.30895	-3.7182	5e-05	0.000641676	yes
XLOC_021896	Eef1a1	chr9:78478453-78481724	WT	KO	OK	360.74	257.299	-0.487513	-1.44199	0.0039	0.0258375	yes
XLOC_021906	Hmgn3	chr9:83109941-83146607	WT	KO	OK	4.16912	10.1634	1.28557	1.4373	0.0057	0.0346973	yes
XLOC_021930	Tbc1d2b	chr9:90202048-90270769	WT	KO	OK	36.2852	21.1427	-0.779218	-2.35357	5e-05	0.000641676	yes
XLOC_021954	Pik3cb	chr9:99038401-99140211	WT	KO	OK	20.8261	12.2961	-0.760199	-2.09478	5e-05	0.000641676	yes
XLOC_021973	Tmem108	chr9:103482935-103761837	WT	KO	OK	2.09482	4.0253	0.94227	1.40215	0.00605	0.0363858	yes
XLOC_021977	Acpp	chr9:104288239-104337722	WT	KO	OK	20.476	11.7021	-0.807166	-2.12622	5e-05	0.000641676	yes
XLOC_021987	Alas1	chr9:106233454-106247954	WT	KO	OK	33.5319	17.5415	-0.934765	-2.41807	5e-05	0.000641676	yes
XLOC_021996	Rad54l2	chr9:106688079-106789213	WT	KO	OK	8.3313	11.6849	0.48803	1.40796	0.0041	0.0267446	yes
XLOC_022004	Gnai2	chr9:107614137-107635342	WT	KO	OK	249.296	170.97	-0.544121	-1.64624	0.00085	0.00752643	yes
XLOC_022005	Slc38a3	chr9:107651154-107668968	WT	KO	OK	0	11.6143	inf	nan	0.00195	0.014887	yes
XLOC_022010	Fam212a	chr9:107984223-107985916	WT	KO	OK	7.70842	17.8952	1.21507	1.79827	0.00115	0.0097072	yes
XLOC_022037	Camp	chr9:109847376-109849456	WT	KO	OK	41.3633	111.216	1.42695	2.74335	5e-05	0.000641676	yes
XLOC_022042	Nbeal2	chr9:110624788-110654161	WT	KO	OK	58.9375	33.2746	-0.824762	-2.44146	5e-05	0.000641676	yes
XLOC_022076	Myd88	chr9:119335987-119340040	WT	KO	OK	113.584	57.979	-0.97016	-2.86556	5e-05	0.000641676	yes
XLOC_022081	Csrnp1	chr9:119971165-119984658	WT	KO	OK	54.0556	33.5454	-0.688328	-2.04004	5e-05	0.000641676	yes
XLOC_022083	Cx3cr1	chr9:120048682-120068296	WT	KO	OK	32.133	20.2554	-0.665747	-1.87622	0.00025	0.00270461	yes
XLOC_022108	Ccr1	chr9:123962125-123968692	WT	KO	OK	117.841	35.2233	-1.74224	-5.03389	5e-05	0.000641676	yes
XLOC_022129	Syp	chrX:7638579-7653256	WT	KO	OK	3.69696	1.38418	-1.41731	-1.67315	0.002	0.0152055	yes
XLOC_022130	Prickle3	chrX:7658532-7671278	WT	KO	OK	38.2849	23.1023	-0.728736	-1.30107	0.0089	0.0486433	yes
XLOC_022135	Tfe3	chrX:7762660-7775202	WT	KO	OK	43.1095	25.106	-0.779972	-2.21703	5e-05	0.000641676	yes
XLOC_022137	Kcnd1	chrX:7823842-7836503	WT	KO	OK	4.70531	0.774397	-2.60314	-2.38664	0.00035	0.00362973	yes
XLOC_022145	Slc38a5	chrX:8271391-8280176	WT	KO	OK	56.9237	29.9634	-0.925829	-2.50313	5e-05	0.000641676	yes
XLOC_022163	Otc	chrX:10252358-10321024	WT	KO	OK	0	8.04707	inf	nan	5e-05	0.000641676	yes
XLOC_022165	Mid1ip1	chrX:10717364-10719702	WT	KO	OK	55.5446	40.0445	-0.472042	-1.36095	0.00635	0.0377779	yes
XLOC_022182	Ddx3x	chrX:13281021-13293983	WT	KO	OK	104.785	77.1633	-0.441452	-1.35185	0.00725	0.0416271	yes
XLOC_022198	Usp11	chrX:20703908-20720539	WT	KO	OK	12.0263	19.5436	0.700498	1.79337	0.0005	0.00486926	yes
XLOC_022223	Il13ra1	chrX:36112138-36171261	WT	KO	OK	72.3583	22.1692	-1.7066	-4.76068	5e-05	0.000641676	yes
XLOC_022328	Hmgb3	chrX:71555992-71560654	WT	KO	OK	6.08121	11.7148	0.945897	1.48862	0.0038	0.0253119	yes
XLOC_022360	Rpl10	chrX:74270815-74273135	WT	KO	OK	365.587	264.553	-0.46666	-1.43833	0.00415	0.0269909	yes
XLOC_022363	Atp6ap1	chrX:74297096-74304721	WT	KO	OK	136.84	95.7942	-0.51448	-1.59615	0.00155	0.012418	yes
XLOC_022372	Fundc2	chrX:75382398-75397158	WT	KO	OK	54.0279	39.9127	-0.436857	-1.3249	0.0091	0.0494179	yes
XLOC_022387	5430427O19Rik	chrX:85870272-85891499	WT	KO	OK	17.4284	10.3856	-0.746855	-1.89809	0.0003	0.00317085	yes
XLOC_022406	Msn	chrX:96096044-96168553	WT	KO	OK	234.177	160.249	-0.547281	-1.50232	0.0025	0.0181555	yes
XLOC_022407	F630028O10Rik,Mir223	chrX:96239925-96243642	WT	KO	OK	82.2759	30.2008	-1.44589	-2.9268	5e-05	0.000641676	yes
XLOC_022413	Stard8	chrX:99042580-99074728	WT	KO	OK	4.78242	2.61258	-0.872263	-1.54561	0.003	0.0209184	yes
XLOC_022429	Gjb1	chrX:101377336-101385624	WT	KO	OK	0	11.2661	inf	nan	5e-05	0.000641676	yes
XLOC_022434	Nhsl2	chrX:101849384-102092055	WT	KO	OK	10.59	5.77463	-0.874898	-2.34155	5e-05	0.000641676	yes
[truncated: 42 more rows]
